# Supplementary material for: Ecological speciation in sympatric palms: 1. Gene expression, selection and pleiotropy
Source: J Evol Biol. 2016 Jun 3;29(8):1472–87. doi: 10.1111/jeb.12895 (PMC6680112; doi:10.1111/jeb.12895)
Supplement: Supplementary file 2 [file JEB-29-1472-s002.xlsx]

## Sheet: Sheet1
Species	Sample No	Latitude	Longitude	Soil	Site Name	Tissue	Date sampled	F State	M state	inflorescence?	File_name	No reads (M)	No reads after QC (M, paired only)	% all reads retained for assembly/analyses	% reads mapped to reference transcriptome with RSEM
belmoreana	2371	-31.5319	159.076	V	Transit Hill Top	floral	22/01/2010 05/10/2010	open & buds	not sampled	yes	NG-6077_12A_lib11103	40.9833	34.6416	84.526	80.2
						leaf	2010-01-22				NG-6077_8E_lib11087	38.8264	24.217	62.3725	78.8
						root	2010-01-22				NG-6077_1C_lib11050	70.3298	38.2784	54.427	77.72
	2378	-31.5321	159.077	V	Transit Hill Top	floral	22/01/2010 05/10/2010	open	not sampled	yes	NG-6077_2C_lib11055	37.6534	29.1563	77.4334	72.4
						leaf	2010-01-22				NG-6077_9E_lib11092	30.2779	20.2591	66.9106	76.3
	2524	-31.5809	159.082	V	Gower Saddle	leaf	2010-01-28				NG-6077_14B_lib11114	28.2444	15.4304	54.6316	80.8
	2529	-31.5809	159.082	V	Gower Saddle	floral	2010-10-19	buds	buds	no	NG-6077_9D_lib11091	43.6259	33.6355	77.0998	81.4
						leaf	2010-01-28				NG-6077_21E_lib11152	64.8745	46.907	72.3042	77.8
	2536	-31.565	159.076	V	Far Flats	floral	2010-06-09	buds	buds	yes	NG-6077_6D_lib11076	51.2984	42.0241	81.9208	79.4
						leaf	2010-06-09				NG-6077_24E_lib11167	37.9252	27.848	73.4288	77.7
	2603	-31.5556	159.093	V	Intersection Rocky Run	floral	01/06/2010, 10/10/2010	open & buds	buds	yes	NG-6077_9B_lib11089	24.7624	20.3233	82.0733	81.5
	2621	-31.5493	159.093	V	Mutton Bird Point	floral	25/01/2010 18/06/2010, 10/10/2010	open & buds	buds	yes	NG-6077_8B_lib11084	43.0789	31.0572	72.0937	77.7
						leaf	25/01/2010 18/06/2010				NG-6077_20E_lib11147	162.348	111.26	68.5318	79.4
						root	25/01/2010 18/06/2010				NG-6077_11C_lib11100	40.6944	28.5825	70.237	76.23
	2623	-31.5491	159.093	V	Mutton Bird Point	leaf	2010-01-25				NG-6077_15B_lib11119	30.2401	20.8126	68.8243	76.2
						root	2010-01-25				NG-6077_19C_lib11140	29.0943	18.7885	64.578	74.25
	2637	-31.5452	159.086	V	Mutton Bird track	floral	01/06/2010, 12/10/2010	buds	open & buds	yes	NG-6077_21A_lib11148	39.9331	34.267	85.811	78.9
						leaf	2010-06-01				NG-6077_8A_lib11083	63.0161	45.8465	72.7536	79.6
	3329	-31.5657	159.076	V	Far Flats	floral	27/01/2010, 09/06/2010, 09/10/2010	buds	open & buds	yes	NG-6077_6B_lib11074	37.7461	28.3741	75.1708	81.2
						leaf	27/01/2010, 09/06/2010				NG-6077_23B_lib11159	40.9065	31.7346	77.5783	77.7
						root	2010-01-27				NG-6077_2B_lib11054	38.5126	25.2524	65.5693	73.45
	4704	-31.545	159.085	V	Mutton Bird track	floral	01/06/2010, 12/10/2010	buds	open & buds	yes	NG-6077_9C_lib11090	32.818	26.5003	80.7491	77.1
						leaf	2010-06-01				NG-6077_20D_lib11146	36.4694	21.8002	59.7769	76.1
						root	2010-06-01				NG-6077_3E_lib11062	27.023	18.7793	69.494	70.61
	4705	-31.545	159.085	V	Mutton Bird track	floral	01/06/2010, 12/10/2010	buds	open & buds	yes	NG-6077_15A_lib11118	38.4255	31.7166	82.5405	76.7
						leaf	2010-06-01				NG-6077_17A_lib11128	34.8949	23.8373	68.3117	77
	4716	-31.5713	159.077	V	Barrow Flats	floral	08/06/2010, 18/10/2010	buds	buds	yes	NG-6077_13C_lib11110	43.1277	34.8985	80.919	76.3
						leaf	2010-06-08				NG-6077_20C_lib11145	55.1143	39.5352	71.7331	76.1
	4725	-31.5683	159.076	V	Little Island	floral	21/06/2010 09/10/2010	open & buds	buds	yes	NG-6077_4E_lib11067	30.1198	23.3736	77.6019	79.9
						leaf	2010-06-21				NG-6077_7B_lib11079	41.0455	31.1049	75.7815	78.1
	5091	-31.5684	159.076	V	Little Island	floral	23/01/2010 09/10/2010	open & buds	buds	yes	NG-6077_3D_lib11061	45.3408	33.6827	74.2877	78.9
						leaf	2010-01-23				NG-6077_10C_lib11095	44.4177	28.9682	65.2177	76.6
						root	2010-01-23				NG-6077_19E_lib11142	53.8201	28.8409	53.5876	75.01
	5093	-31.5687	159.076	V	Little Island	floral	23/01/2010 09/10/2010	buds	open & buds	yes	NG-6077_16D_lib11126	33.4618	26.7848	80.0458	79.6
	5100	-31.5572	159.086	V	Smoking Tree ridge	floral	26/01/2010, 20/10/2010	buds	open	yes	NG-6077_22B_lib12199	37.9287	32.7363	86.3103	22B
						root	2010-01-26				NG-6077_19A_lib13193	46.2113	31.76	68.7278	19A
	5106	-31.5618	159.084	V	Grey Face	leaf	2010-01-26				NG-6077_2A_lib14461	28.6248	23.069	80.591	77.6
	5107	-31.5618	159.084	V	Grey Face	floral	26/01/2010, 15/10/2010	buds	buds	yes	NG-6077_17D_lib11131	30.8472	21.4692	69.5987	78.2
						leaf	2010-01-26				NG-6077_1D_lib11051	32.2898	21.6462	67.0372	78.8
						root	2010-01-26				NG-6077_10E_lib11097	37.3631	16.9614	45.3962	81.19
forsteriana	2362	-31.5283	159.07	C	Transit Hill down	floral	30/05/2010 27/09/2010	open & buds	not sampled	yes	NG-6077_13A_lib11108	29.9458	23.4673	78.3659	81.4
						leaf	2010-05-30				NG-6077_4C_lib12192	30.4167	26.4016	86.7997	82
	2386	-31.5312	159.075	C	Transit hill Middle	root	2010-01-22				NG-6077_17E_lib13192	63.242	42.0144	66.4344	77.98
	2388	-31.5309	159.075	C	Transit hill Middle	floral	22/01/2010 01/10/2010	buds	not sampled	yes	NG-6077_20B_lib11144	25.379	21.2009	83.5372	80.9
						leaf	2010-01-22				NG-6077_7D_lib11081	42.9856	32.9929	76.7533	82
						root	2010-01-22				NG-6077_10D_lib11096	33.54	23.9027	71.2662	71.81
	2539	-31.565	159.076	V	Far Flats	floral	27/01/2010, 09/06/2010, 29/09/2010	open & buds	not sampled	yes	NG-6077_15C_lib11120	31.3936	25.1246	80.0311	82
						leaf	27/01/2010, 09/06/2010				NG-6077_14C_lib11115	44.943	30.4017	67.645	85
						root	2010-06-09				NG-6077_6A_lib11073	32.2844	20.4202	63.2511	75.91
	2560	-31.5191	159.064	C	Neds Beach	leaf	2010-01-22				NG-6077_16E_lib11127	24.7031	16.0407	64.9341	79.8
	2564	-31.5193	159.065	C	Neds Beach	floral	30/05/2010 24/09/2010	open	not sampled	yes	NG-6077_5E_lib11072	42.5662	31.8664	74.8633	81.2
						root	2010-05-30				NG-6077_3B_lib11059	36.6468	24.381	66.5297	65.65
	2566	-31.5194	159.065	C	Neds Beach	floral	30/05/2010 24/09/2010	open	not sampled	yes	NG-6077_12E_lib11107	27.2696	19.8279	72.7105	81.1
						leaf	2010-05-30				NG-6077_18C_lib11135	35.5965	26.1459	73.4509	81.5
						root	2010-05-30				NG-6077_23D_lib11161	29.9199	24.6243	82.3007	81.5
	2605	-31.5596	159.098	V	Boat Harbour	root	2010-01-25				NG-6077_11E_lib11402	57.5405	48.052	83.5098	76.59
	2612	-31.5595	159.098	V	Boat Harbour	floral	25/01/2010, 03/10/2010	open	buds	yes	NG-6077_18A_lib11133	43.0476	28.3541	65.8668	82
						leaf	2010-01-25				NG-6077_11B_lib11099	48.142	31.2495	64.9111	80.8
	2628	-31.5488	159.092	V	Mutton Bird Point	floral	18/06/2010, 03/10/2010	not sampled	open & buds	yes	NG-6077_3C_lib11060	40.5786	30.1748	74.3613	77.8
						leaf	2010-06-18				NG-6077_16C_lib11125	95.049	56.7529	59.7091	85
	4691	-31.5205	159.058	C	Hunter Bay	floral	30/05/2010, 22/09/2010	open	open	yes	NG-6077_11A_lib11098	41.9154	32.0142	76.3782	81.4
						leaf	2010-05-30				NG-6077_24A_lib11163	28.7683	24.2239	84.2033	83.3
						root	2010-05-30				NG-6077_13E_lib11112	40.2659	21.8015	54.1438	79.29
	4692	-31.5205	159.058	C	Hunter Bay	floral	30/05/2010, 22/09/2010	buds (on poll infl)	open & buds	yes	NG-6077_15E_lib11122	31.8504	26.1439	82.0836	81.9
						leaf	2010-05-30				NG-6077_19D_lib11141	55.4519	39.4939	71.222	80.4
						root	2010-05-30				NG-6077_5C_lib11070	158.026	98.9964	62.6456	77.86
	4694	-31.5387	159.081	C	Blinky Beach	floral	30/05/2010 26/09/2010	not sampled	buds	yes	NG-6077_23C_lib11160	42.0709	33.412	79.4184	82.7
						leaf	2010-05-30				NG-6077_10A_lib11093	40.8543	30.7104	75.1707	82
	4698	-31.5279	159.071	C	Transit Hill down	floral	30/05/2010 27/09/2010	open & buds	not sampled	yes	NG-6077_5A_lib11068	27.5773	20.1139	72.9367	80.7
						leaf	2010-05-30				NG-6077_22E_lib11157	34.4577	23.5468	68.3352	82.3
	5101	-31.562	159.085	V	Grey Face	floral	26/01/2010, 02/10/2010	open	not sampled	yes	NG-6077_3A_lib11058	36.3389	22.8716	62.9397	82.7
						leaf	2010-01-26				NG-6077_10B_lib11094	28.3343	21.8775	77.2122	79.6
						root	2010-01-26				NG-6077_17B_lib13765	81.3594	52.3124	64.2978	79.48
	5102	-31.562	159.084	V	Grey Face	floral	26/01/2010, 02/10/2010	open	not sampled	yes	NG-6077_19B_lib11139	42.8834	34.5787	80.6343	81.2
						leaf	2010-01-26				NG-6077_16B_lib12196	33.74	26.8414	79.5536	82.1
						root	2010-01-26				NG-6077_8D_lib11086	133.177	68.7636	51.6333	78.8
	5104	-31.562	159.085	V	Grey Face	floral	26/01/2010, 02/10/2010	buds (on poll infl)	open & buds	yes	NG-6077_14A_lib11113	47.9983	39.1381	81.5405	82.4
						leaf	2010-01-26				NG-6077_20A_lib12198	35.1052	30.2687	86.223	82.6
						root	2010-01-26				NG-6077_21B_lib11149	36.9217	21.8849	59.2738	78.6
