# Supplementary material for: Ecological speciation in sympatric palms: 1. Gene expression, selection and pleiotropy
Source: J Evol Biol. 2016 Jun 3;29(8):1472–87. doi: 10.1111/jeb.12895 (PMC6680112; doi:10.1111/jeb.12895)
Supplement: Supplementary file 3 [file JEB-29-1472-s003.xlsx]

## Sheet: Combined
									edgeR log2(Fold-change) Hb Vs Hf			edgeR FDR (Hb Vs Hf)			edgeR log2(Fold-change) Hb Vs Hf Calc			edgeR FDR (Hb Vs Hf Calc)			edgeR log2(Fold-change) Hb Vs Hf Volc			edgeR FDR (Hb Vs Hf Volc)			edgeR log2(Fold-change) Hf Calc Vs Hf volc			edgeR FDR (Hf Calc Vs Hf volc)			Selection Tests						Non-overlapping DE (NODE)
Unigene	Number of contigs	Longest contig (bp)	Longest ORF	ORF State	Swissprot Arabidopsis BLASTx match	eValue	Swissprot rice BLASTx match	eValue	Floral	Leaf	Root	Floral	Leaf	Root	Floral	Leaf	Root	Floral	Leaf	Root	Floral	Leaf	Root	Floral	Leaf	Root	Floral	Leaf	Root	Floral	Leaf	Root	dN/dS	Fst	Dxy	fN (within)	fN (between)	DiS	Floral	Leaf	Root
comp100000_c0	2	3137	468	complete	tcpa_arath ame: full=t-complex protein 1 subunit alpha short=tcp-1-alpha ame: full=cct-alpha	2.06422e-38			-0.0300589	0.278345	-0.0931996	0.916135	0.145644	0.923241	-0.2	0.238192	-0.130082	0.607	0.246062	0.99866	0.154732	0.261791	-0.074345	0.695507	0.422489	0.94405	0.379444	-0.178379	0.0664286	0.999865	0.834922	0.999702	NA	NA	NA	NA	NA	NA	NO	NO	NO
comp100000_c1	46	2860	188	complete	afc1_arath ame: full=serine threonine-protein kise afc1	1.95385e-61			-0.309939	-0.529988	0.201698	0.157251	0.00309362	0.735492	-0.19	-0.5933	0.152808	0.684	0.00237659	0.995066	-0.445847	-0.443563	0.194368	0.175104	0.134726	0.809941	-0.0245983	0.114704	-0.0235931	0.999865	0.901796	0.999702	NA	0.2	NA	NA	NA	NA	NO	NO	NO
comp100001_c0	13	4247	724	complete					-0.340433	0.285893	0.583867	0.55712	0.0883432	0.291324	0.25	0.273452	-0.0458653	0.819	0.140029	0.99866	-0.951548	0.332212	0.898952	0.0787371	0.222528	0.0728613	-0.282251	0.0599121	0.966835	0.999865	0.949821	0.678721	NA	NA	NA	NA	NA	NA	NO	NO	NO
comp100002_c0	47	4981	539	complete					-0.194383	-0.132118	-0.650491	0.45488	0.71049	0.656006	-0.19	-0.485762	-0.854423	0.678	0.202024	0.948419	-0.16224	0.0153454	-0.512192	0.726873	0.976189	0.794044	-0.0946883	1.39312	0.424869	0.999865	0.190699	0.999702	NA	0.125	NA	NA	NA	NA	NO	NO	NO
comp100003_c1	93	5118	699	complete	epn2_arath ame: full=clathrin interactor epsin 2 ame: full=epsin-related 2	1.63975e-121			-0.0451758	0.15894	0.245561	0.949889	0.549411	0.682812	0.45	-0.347992	-0.00926613	0.667	0.140685	0.99957	-0.595235	0.535632	0.382423	0.311198	0.0941934	0.582932	-0.282313	0.857777	0.294825	0.999865	0.267685	0.999702	0.2976	1	0.00190749	0	0.2046	0.2046	NO	NO	NO
comp100003_c2	9	5073	1413	complete	m3k3_arath ame: full=mitogen-activated protein kise kise kise 3 ame: full=arabidopsis npk1-related protein kise 3	1.16056e-69	nek6_orysj ame: full=serine threonine-protein kise nek6 ame: full= -related protein kise 6 ame: full= ek6	5.2285e-35	-0.0218758	-0.0656421	-0.17217	0.940093	0.764011	0.822908	-0.11	-0.218704	-0.385545	0.812	0.341314	0.899589	0.0929639	-0.0122699	-0.0961199	0.817004	0.975019	0.925793	0.373731	0.360381	0.264267	0.999865	0.651798	0.999702	NA	1	NA	NA	NA	NA	NO	NO	NO
comp100004_c1	13	2459	316	complete	bh145_arath ame: full=transcription factor bhlh145 ame: full=basic helix-loop-helix protein 145 short= 145 short=bhlh 145 ame: full=transcription factor en 131 ame: full=bhlh transcription factor bhlh145	2.13958e-14			0.564479	-0.11159	0.324052	0.00948086	0.693235	0.606983	0.42	-0.233006	0.0349208	0.264	0.412983	0.99866	0.681676	-0.044632	0.514799	0.0459508	0.925844	0.437864	0.00817907	0.262965	0.489233	0.999865	0.761033	0.999702	NA	NA	NA	NA	NA	NA	NO	NO	NO
comp100004_c12	3	2379	412	complete	scl18_arath ame: full=scarecrow-like protein 18 short= 18 ame: full=gras family protein 7 short= -7 ame: full=protein lateral suppressor	6.7355e-96	moc_orysj ame: full=protein monoculm 1	3.21959e-90	NA	NA	0.599471	NA	NA	0.586776	NA	NA	1.01179	NA	NA	0.65569	NA	NA	0.119537	NA	NA	0.94789	NA	NA	-1.01995	NA	NA	0.964964	NA	NA	NA	NA	NA	NA	NO	NO	NO
comp100004_c2	2	1972							0.168427	0.465976	0.477949	0.605578	0.161157	0.576	0.03	0.76541	0.938505	0.965	0.0278091	0.246356	0.358517	0.0993847	-0.0909021	0.469963	0.87487	0.951021	-0.365223	-0.829343	-0.981311	0.999865	0.216858	0.827	NA	NA	NA	NA	NA	NA	NO	NO	NO
comp100004_c3	1	324							0.264956	NA	0.571857	0.270203	NA	0.28615	0.14	NA	0.171078	0.772	NA	0.99866	0.349962	NA	0.786543	0.35289	NA	0.12282	0.0126298	NA	0.684408	0.999865	NA	0.967287	NA	NA	NA	NA	NA	NA	NO	NO	NO
comp100004_c7	8	2416	496	interl	csla9_arath ame: full=glucomann 4-beta-mannosyltransferase 9 ame: full=cellulose synthase-like protein a9 short= sla9 ame: full=glucomann synthase ame: full=mann synthase 9 ame: full=protein resistant to agrobacterium transformation 4	0	csla4_orysj ame: full=probable mann synthase 4 ame: full=cellulose synthase-like protein a4 ame: full= sla4	0	0.241654	NA	0.317412	0.424737	NA	0.841403	0.29	NA	0.0700009	0.509	NA	0.99866	0.236878	NA	0.404115	0.657576	NA	0.770624	-0.112953	NA	0.365335	0.999865	NA	0.999702	NA	NA	NA	NA	NA	NA	NO	NO	NO
comp100004_c8	1	1007	127	5prime_partial	csla3_arath ame: full=probable mann synthase 3 ame: full=cellulose synthase-like protein a3 short= sla3	6.22786e-38	csla3_orysj ame: full=probable mann synthase 3 ame: full=cellulose synthase-like protein a3 ame: full= sla3	1.65181e-44	NA	NA	0.485857	NA	NA	0.744131	NA	NA	0.437773	NA	NA	0.995066	NA	NA	0.492179	NA	NA	0.670491	NA	NA	0.0760096	NA	NA	0.999702	NA	NA	NA	NA	NA	NA	NO	NO	NO
comp100005_c0	7	9618	3001	complete	kn12a_arath ame: full=kinesin-like protein kin12a ame: full=phragmoplast-associated kinesin-related protein 1 short= 1	3.74837e-110	pss1_orysj ame: full=kinesin-1-like protein pss1 ame: full=pollen semi-sterility protein 1	7.99949e-60	-0.427861	NA	NA	0.361174	NA	NA	-0.48	NA	NA	0.523	NA	NA	-0.487582	NA	NA	0.470375	NA	NA	-0.0775507	NA	NA	0.999865	NA	NA	NA	NA	NA	NA	NA	NA	NO	NO	NO
comp100007_c0	49	3059	737	5prime_partial	pot1_arath ame: full=potassium transporter 1 short= 1 short= 1 short= 1	3.82261e-95	hak17_orysj ame: full=probable potassium transporter 17 ame: full= 17	0	-0.928777	-1.95677	-1.97357	0.000280255	6.38e-11	0.020126	-0.95	-2.56918	-2.11712	0.0036	8.21258e-11	0.362694	-0.938196	-1.67004	-1.77997	0.0367138	4.40204e-06	0.113303	-0.474928	1.95087	0.535051	0.999865	0.0866137	0.999702	Inf (no dS)	0.166875	0.000639199	1	1	0	NO	NO	NO
comp100008_c0	32	4837	470	5prime_partial	metl2_arath ame: full=methyltransferase-like protein 2	2.28967e-96			-0.11681	-0.268602	-0.0230511	0.710657	0.323431	0.98835	-0.2	-0.658978	-0.155978	0.694	0.0157629	0.99866	-0.0100272	0.0151225	0.00956112	0.987099	0.979035	0.994172	-0.107078	0.730508	0.159916	0.999865	0.425376	0.999702	NA	0.045	NA	NA	NA	NA	NO	NO	NO
comp100009_c0	12	4490	594	complete					-0.0102213	-0.249558	0.0225694	0.969812	0.111087	0.980665	-0.03	-0.30675	-0.145275	0.957	0.106049	0.995066	0.00753933	-0.223573	0.117623	0.985758	0.409563	0.891666	0.134103	0.173562	0.256769	0.999865	0.833994	0.999702	Inf (no dS)	0.09604	0.00128267	0	0	0	NO	NO	NO
comp100010_c0	65	4562	212	complete					-0.123473	0.1396	0.141413	0.648494	0.449551	0.865711	0.06	0.186189	0.243286	0.915	0.346899	0.973395	-0.382331	0.0917602	0.0809388	0.247365	0.773283	0.946276	-0.383103	-0.272036	-0.0948608	0.999865	0.708221	0.999702	NA	NA	NA	NA	NA	NA	NO	NO	NO
comp100011_c0	12	1464	217	complete	Y2416_ARATHRecme: Full=Uncharacterized protein At2g34160	5.63986e-42			-1.31046	0.662866	-0.212961	0.326411	0.0248402	0.772669	0.33	0.979112	-0.413442	0.893	0.000327381	0.873793	-3.57447	0.327611	-0.18966	0.00427123	0.38311	0.844401	-1.67197	-0.536279	0.116281	0.999865	0.574106	0.999702	Inf (no dS)	0.31015	0.00447943	1	1	0	NO	NO	NO
comp100012_c0	9	3817	604	complete	gaut8_arath ame: full=galacturonosyltransferase 8 ame: full=glycosyltransferase quasimodo1	0			-0.0573991	-0.923089	-0.651441	0.844342	0.00164457	0.319796	0.04	-1.06224	-0.250116	0.946	0.000351084	0.995066	-0.195419	-0.979041	-0.786837	0.635532	0.0458568	0.34441	-0.215053	-0.29028	-0.170408	0.999865	0.856135	0.999702	Inf (no dS)	0.0428286	0.00161546	0.533	0.5155	-0.0175	NO	NO	NO
comp100013_c1	63	6704	1535	3prime_partial					0.0767659	-0.663006	-0.682812	0.786809	0.00611669	0.111107	0.12	-0.636406	-0.574043	0.801	0.0192407	0.667264	0.0368746	-0.737891	-0.779609	0.932553	0.0622287	0.172498	0.166862	-0.129512	-0.23718	0.999865	0.904094	0.999702	Inf (no dS)	0.142733	0.000208424	1	1	0	NO	NO	NO
comp100015_c0	12	2598	209	complete					-0.149551	-0.120883	-0.404102	0.560379	0.591682	0.544346	-0.23	-0.119549	-0.347401	0.504	0.645682	0.938726	-0.0509955	-0.0913199	-0.420593	0.918407	0.805428	0.622115	-0.452618	-0.270532	0.00876664	0.999865	0.701773	0.999702	NA	0.24135	NA	NA	NA	NA	NO	NO	NO
comp100016_c0	33	2643	542	interl	pel15_arath ame: full=probable pectate lyase 15 ame: full=pectate lyase a11 flags: precursor	0			-0.164856	NA	NA	0.708225	NA	NA	0.01	NA	NA	0.991	NA	NA	-0.380914	NA	NA	0.520506	NA	NA	-0.140258	NA	NA	0.999865	NA	NA	Inf (no dS)	0.244425	0.00141451	1	1	0	NO	NO	NO
comp100017_c0	11	2923	571	5prime_partial	4cll9_arath ame: full=4-coumarate-- ligase-like 9 ame: full=4-coumarate-- ligase isoform 4 short=at4cl4	0	4cll6_orysj ame: full=4-coumarate-- ligase-like 6	0	0.263017	0.104995	-0.0783271	0.298705	0.685634	0.937561	0.33	0.222105	0.163523	0.406	0.36734	0.995066	0.13559	0.0203829	-0.267769	0.74604	0.965942	0.747153	-0.357432	-0.387509	-0.373683	0.999865	0.628558	0.999702	Inf (no dS)	0.287	0.00106701	0.1946	0.1786	-0.016	NO	NO	NO
comp100018_c0	3	1464	352	complete	ppr38_arath ame: full= pentatricopeptide repeat-containing protein mitochondrial flags: precursor	3.64209e-72	rf1_orysi ame: full=protein mitochondrial ame: full=fertility restorer ame: full=protein ppr ame: full=restorer for cms flags: precursor	9.29974e-63	-0.297321	0.436296	-0.332044	0.326752	0.0274946	0.540732	-0.16	0.57467	-0.378675	0.807	0.0118201	0.895613	-0.441407	0.301976	-0.327111	0.325086	0.364732	0.61677	-0.029691	-0.224565	-0.0105325	0.999865	0.781593	0.999702	Inf (no dS)	-0.00244	0.00234112	0	0	0	NO	NO	NO
comp100019_c0	13	2007	491	complete	dgk5_arath ame: full=diacylglycerol kise 5 short= 5 short=dag kise 5 ame: full=diglyceride kise 5 short=dgk 5	0			-1.03403	-0.109205	0.601286	0.0359059	0.643008	0.254122	-0.53	-0.168659	0.209	0.584	0.499045	0.988684	-1.57297	-0.00140594	0.823323	0.0161003	0.998102	0.182817	-0.135199	0.00100521	0.586309	0.999865	0.999804	0.999702	NA	0.259	NA	NA	NA	NA	NO	NO	NO
comp100020_c4	11	2615	576	3prime_partial					0.58298	0.0104273	-0.579702	0.0122946	0.974368	0.225071	0.5	-0.0269621	-0.62878	0.144	0.937961	0.484992	0.634907	0.14664	-0.519862	0.0568776	0.721656	0.475381	0.00137895	-0.279709	0.152146	0.999865	0.780794	0.999702	NA	NA	NA	NA	NA	NA	NO	NO	NO
comp100020_c5	2	2186	182	5prime_partial					NA	0.389553	0.531675	NA	0.339339	0.463	NA	0.840359	1.12242	NA	0.0286045	0.0832625	NA	-0.313196	-0.146051	NA	0.513028	0.901433	NA	-1.44521	-1.24458	NA	0.0692024	0.315	NA	1	NA	NA	NA	NA	NO	NO	NO
comp100020_c8	1	918	140	5prime_partial					0.328446	0.00644616	-0.310089	0.160991	0.984037	0.620278	0.2	-0.00831168	-0.484751	0.614	0.979053	0.670924	0.450829	0.138865	-0.167107	0.186152	0.703271	0.881894	0.0278325	-0.19741	0.377844	0.999865	0.853026	0.999702	NA	NA	NA	NA	NA	NA	NO	NO	NO
comp100021_c1	12	2588	463	complete					-0.799761	0.950879	0.630507	0.00773194	0.0181834	0.409376	-0.59	-0.61741	-0.126717	0.265	0.0606713	0.99866	-1.00828	1.91441	0.793411	0.0286898	4.28461e-07	0.257347	-0.0341778	2.86228	0.842813	0.999865	0.0465781	0.999702	Inf (no dS)	0.108667	0.00107091	0	0	0	NO	NO	NO
comp100023_c1	24	3035	363	complete					-0.172739	0.126803	-0.404802	0.662524	0.713028	0.476297	0.07	-0.0481301	-0.377118	0.933	0.896018	0.898989	-0.545642	0.249135	-0.432786	0.27336	0.665448	0.548262	-0.384926	0.0611085	-0.103312	0.999865	0.958654	0.999702	Inf (no dS)	0.33025	0.00193493	1	1	0	NO	NO	NO
comp100023_c2	4	1512	404	5prime_partial					-0.776552	-0.691145	-0.87391	0.00117543	1.31e-05	0.0201	-0.67	-0.734957	-0.770529	0.0925	0.000177245	0.275163	-0.910297	-0.688452	-0.988337	0.0193215	0.00375338	0.0493718	0.00089796	0.129926	-0.409205	0.999865	0.887988	1	NA	0.6378	NA	NA	NA	NA	NO	NO	NO
comp100024_c0	52	3160	318	3prime_partial	exl3_arath ame: full=gdsl esterase lipase exl3 ame: full=family ii extracellular lipase 3 short=family ii lipase exl3 flags: precursor	2.85557e-98			1.28143	NA	NA	2.99e-08	NA	NA	1.36	NA	NA	1.01e-07	NA	NA	1.23258	NA	NA	0.000493556	NA	NA	0.031495	NA	NA	0.999865	NA	NA	NA	NA	NA	NA	NA	NA	NO	NO	NO
comp100025_c0	2	1821	516	5prime_partial	f3ph_arath ame: full=flavonoid 3 -monooxygese ame: full=cytochrome p450 75b1 ame: full=flavonoid 3 -hydroxylase short= 3 h ame: full=protein transparent testa 7	0	c99a2_orysj ame: full=cytochrome p450 99a2	7.9237e-82	-0.0232669	NA	1.08546	0.965264	NA	0.327509	0.01	NA	0.637735	0.991	NA	0.916773	-0.0795253	NA	1.39925	0.905999	NA	0.225448	0.162242	NA	0.938187	0.999865	NA	0.999702	NA	NA	NA	NA	NA	NA	NO	NO	NO
comp100025_c1	33	5689	926	complete	nek6_arath ame: full=serine threonine-protein kise nek6 ame: full= -related protein kise 6 short= ek6	7.34474e-10	nek4_orysj ame: full=serine threonine-protein kise nek4 ame: full= -related protein kise 4 ame: full= ek4	4.30235e-09	0.284212	-0.216363	0.152893	0.130809	0.22626	0.81619	0.22	-0.369384	0.0555194	0.509	0.0617792	0.99866	0.368498	-0.120142	0.202162	0.214309	0.707138	0.80426	0.21005	0.374754	0.0830321	0.999865	0.592326	0.999702	NA	0.3022	NA	NA	NA	NA	NO	NO	NO
comp100026_c0	31	3710	583	3prime_partial	aae17_arath ame: full=probable acyl-activating enzyme peroxisomal	0	4cll1_orysj ame: full=4-coumarate-- ligase-like 1	4.69653e-06	0.305696	-0.289214	-0.64639	0.118304	0.149331	0.0837906	0.17	-0.262061	-0.56456	0.639	0.214547	0.492484	0.437357	-0.336188	-0.761355	0.165045	0.283155	0.133536	0.207194	0.0241927	-0.266581	0.999865	0.985765	0.999702	0.7748	0.871086	0.00356939	0.3744	0.4145	0.0401	NO	NO	NO
comp100027_c0	20	2346	185	complete	pex22_arath ame: full=peroxisome biogenesis protein 22 ame: full=peroxin-22 short= 22	3.8892e-33			0.0367155	-0.200984	-0.0235253	0.875682	0.300488	0.983554	0.02	-0.311676	-0.0240975	0.969	0.168147	0.99866	0.0479968	-0.101862	-0.0350291	0.903114	0.758497	0.975353	0.0478022	0.0749114	-0.0520962	0.999865	0.949669	0.999702	NA	NA	NA	NA	NA	NA	NO	NO	NO
comp100027_c1	4	2736	515	complete	y5370_arath ame: full=pan domain-containing protein at5g03700 flags: precursor	1.8488e-115			0.198976	NA	-0.651299	0.499463	NA	0.339986	0.17	NA	-0.83589	0.747	NA	0.608487	0.21742	NA	-0.486106	0.652154	NA	0.626604	-0.549585	NA	0.389594	0.999865	NA	0.999702	NA	NA	NA	NA	NA	NA	NO	NO	NO
comp100027_c2	1	957							-1.20965	NA	NA	0.0140492	NA	NA	-0.82	NA	NA	0.313	NA	NA	-1.60209	NA	NA	0.0203025	NA	NA	-0.0493753	NA	NA	0.999865	NA	NA	NA	NA	NA	NA	NA	NA	NO	NO	NO
comp100029_c0	11	3011	259	3prime_partial	g3pp2_arath ame: full=glyceraldehyde 3-phosphate dehydrogese chloroplastic ame: full=glyceraldehyde 3-phosphate dehydrogese of plastid 2 ame: full=d-dependent glyceraldehydephosphate dehydrogese chloroplastic 2 flags: precursor	9.40811e-138	g3pc3_orysj ame: full=glyceraldehyde-3-phosphate dehydrogese cytosolic	5.98681e-117	-0.354281	-0.438734	0.385973	0.0875497	0.0344	0.563612	-0.39	-0.66309	0.140078	0.281	0.00504523	0.99866	-0.344666	-0.301547	0.616566	0.33085	0.344188	0.334147	0.224439	0.367079	0.712348	0.999865	0.683	0.87099	NA	0.1225	NA	NA	NA	NA	NO	NO	NO
comp100030_c0	31	3451	454	complete	cax3_arath ame: full=vacuolar cation proton exchanger 3 ame: full=ca(2+) h(+) antiporter cax3 ame: full=ca(2+) h(+) exchanger 3 ame: full=protein cation exchanger 3	1.21954e-166	cax1a_orysj ame: full=vacuolar cation proton exchanger 1a ame: full=ca(2+) h(+) exchanger 1a ame: full= 1a	5.44316e-169	-0.134635	-0.0467899	-0.973348	0.756208	0.952315	0.153784	-0.02	0.849194	-0.91731	0.987	0.0381207	0.571792	-0.236634	-2.00612	-1.00969	0.725318	0.00479765	0.288393	-0.597279	-2.67431	0.0652739	0.999865	0.0233171	0.999702	NA	NA	NA	NA	NA	NA	NO	NO	NO
comp100031_c0	1	1926	509	complete					NA	-0.379009	-0.35541	NA	0.113207	0.67094	NA	-0.412317	-0.120673	NA	0.111036	0.99866	NA	-0.316621	-0.427642	NA	0.434543	0.620814	NA	0.218596	-0.0604481	NA	0.82582	0.999702	Inf (no dS)	0.03905	0.00114487	0	0	0	NO	NO	NO
comp100032_c1	80	3321	228	3prime_partial			c3h28_orysj ame: full=zinc finger ccch domain-containing protein 28 short= 3h28	3.13409e-92	0.101494	0.0336252	-0.134769	0.703611	0.927484	0.903811	0.12	0.293702	-0.0677439	0.782	0.328988	0.99866	0.124418	-0.172888	-0.168177	0.766588	0.74093	0.893811	-0.0395175	-0.188513	-0.033431	0.999865	0.844614	0.999702	NA	NA	NA	NA	NA	NA	NO	NO	NO
comp100034_c0	4	3387	630	5prime_partial					0.160765	-0.0547121	0.0692292	0.516645	0.829686	0.939236	0.06	-0.111619	0.0353747	0.91	0.651867	0.99866	0.282573	0.0137248	0.0991307	0.458119	0.976579	0.922164	0.242672	0.177911	0.109507	0.999865	0.870009	0.999702	NA	0.2	NA	NA	NA	NA	NO	NO	NO
comp100034_c2	2	1065	279	3prime_partial					NA	-0.10493	-0.100947	NA	0.716103	0.923858	NA	-0.173344	-0.161766	NA	0.583842	0.99866	NA	-0.0369769	-0.0893759	NA	0.940682	0.935567	NA	0.173335	0.0594705	NA	0.890492	0.999702	NA	NA	NA	NA	NA	NA	NO	NO	NO
comp100036_c0	2	1636							0.428364	NA	NA	0.0422759	NA	NA	0.36	NA	NA	0.269	NA	NA	0.552504	NA	NA	0.0689951	NA	NA	0.500254	NA	NA	0.999865	NA	NA	NA	NA	NA	NA	NA	NA	NO	NO	NO
comp100036_c1	18	1971	349	5prime_partial	sdf2_arath ame: full=stromal cell-derived factor 2-like protein short=sdf2-like protein flags: precursor	2.25939e-110			-0.0615199	0.260815	0.0601732	0.871043	0.313976	0.950915	0.04	0.229288	0.19036	0.957	0.468471	0.993583	-0.249971	0.232799	0.0282028	0.648195	0.528657	0.980158	-0.124452	0.106953	0.00874076	0.999865	0.937659	0.999702	NA	0.6499	NA	NA	NA	NA	NO	NO	NO
comp100036_c3	14	1799	394	5prime_partial	crk10_arath ame: full=cysteine-rich receptor-like protein kise 10 short=cysteine-rich rlk10 ame: full=receptor-like protein kise 4 flags: precursor	5.39842e-133	cerk1_orysj ame: full=chitin elicitor receptor kise 1 short= 1 ame: full= domain receptor-like kise 1 short= rlk1 short= -containing receptor-like kise 1 flags: precursor	6.03722e-50	0.111243	-0.620494	-0.0902461	0.710657	0.0909575	0.923283	0.1	-1.89345	-0.035065	0.865	1.5376e-10	0.99866	0.185338	0.266371	-0.152309	0.705091	0.571487	0.889955	-0.146233	2.22206	-0.157329	0.999865	0.0143216	0.999702	NA	1	NA	NA	NA	NA	NO	NO	NO
comp100037_c2	7	3253	608	5prime_partial	blh9_arath ame: full=bel1-like homeodomain protein 9 short=bel1-like protein 9 ame: full=protein bellringer ame: full=protein larson ame: full=protein pennywise ame: full=protein replumless ame: full=protein vaama	1.90574e-76	knos1_orysj ame: full=homeobox protein knotted-1-like 1 ame: full=homeobox protein hos16 ame: full=homeobox protein osh6	3.91462e-10	0.21207	-0.164019	-0.208544	0.431569	0.51651	0.82411	0.35	-0.234779	-0.213726	0.417	0.405672	0.995066	0.100211	-0.108542	-0.225608	0.826186	0.786873	0.852982	0.117039	0.384611	0.000900735	0.999865	0.626372	0.999702	NA	1	NA	NA	NA	NA	NO	NO	NO
comp100037_c3	11	5274	1215	complete	pp264_arath ame: full=pentatricopeptide repeat-containing protein at3g46610	0	rf1_orysi ame: full=protein mitochondrial ame: full=fertility restorer ame: full=protein ppr ame: full=restorer for cms flags: precursor	4.04865e-19	0.513842	0.479755	0.139881	0.0231442	0.00693279	0.878382	0.27	0.682305	0.383329	0.527	0.000107731	0.890856	0.792589	0.244938	-0.0187007	0.0175605	0.416663	0.988192	0.237942	-0.372226	-0.319726	0.999865	0.555504	0.999702	NA	0.5888	NA	NA	NA	NA	NO	NO	NO
comp100038_c0	4	3297	1019	5prime_partial	ap3d_arath ame: full=ap-3 complex subunit delta ame: full=adapter-related protein complex 3 subunit delta ame: full=delta-adaptin short=at-d-ad short=at-delta-ad	0			-0.514338	-0.530039	0.0748862	0.155549	0.0184813	0.941287	-0.26	-0.803218	0.369452	0.731	8.91516e-05	0.891972	-0.830759	-0.306426	-0.190098	0.105179	0.451751	0.824062	-0.258435	0.340377	-0.461863	0.999865	0.733425	0.999702	0.4044	0.335933	0.00176455	0.1837	0.2049	0.0212	NO	NO	NO
comp100039_c0	26	3738	442	5prime_partial					-0.0305842	0.816648	0.0362312	0.940352	0.0304843	0.983308	0.1	0.610355	-0.123123	0.883	0.0799393	0.99866	-0.202584	1.44252	0.120043	0.720437	0.00189332	0.937023	-0.530451	0.210824	0.288058	0.999865	0.876868	0.999702	NA	1	NA	NA	NA	NA	NO	NO	NO
comp100039_c2	9	3802	362	complete	acbp2_arath ame: full=acyl- -binding domain-containing protein 2 short=acyl- binding protein 2	4.61856e-116	akt1_orysj ame: full=potassium channel akt1 short= 1	5.7698e-09	-0.248647	-0.398777	-0.20907	0.137931	0.00685497	0.682812	-0.2	-0.404537	-0.224565	0.536	0.0236269	0.965108	-0.307201	-0.412296	-0.210623	0.255801	0.06196	0.777291	-0.105493	0.199444	0.00175236	0.999865	0.799994	0.999702	NA	NA	NA	NA	NA	NA	NO	NO	NO
comp100040_c0	20	3737	671	complete	cpsf_arath ame: full=cleavage and polyadenylation specificity factor cpsf30 ame: full=zinc finger ccch domain-containing protein 11 short= 3h11	6.96754e-12	c3h45_orysj ame: full=zinc finger ccch domain-containing protein 45 short= 3h45	6.99305e-11	0.0479191	-0.0890805	0.149432	0.85483	0.679971	0.823	0.1	-0.371313	0.0900659	0.834	0.0584006	0.99866	-0.0067778	0.118455	0.162791	0.988206	0.71558	0.854471	0.104531	0.628836	-0.00947847	0.999865	0.32605	1	Inf (no dS)	0.3035	0.0016697	1	1	0	NO	NO	NO
comp100041_c0	2	609							NA	NA	0.730422	NA	NA	0.396	NA	NA	0.0524512	NA	NA	0.99866	NA	NA	1.04696	NA	NA	0.160964	NA	NA	1.07942	NA	NA	0.952	NA	NA	NA	NA	NA	NA	NO	NO	NO
comp100041_c1	5	3135	459	5prime_partial					0.185735	0.566039	1.05782	0.495204	0.0742301	0.147708	0.22	0.428763	0.0770511	0.591	0.286502	0.99866	0.110572	0.483135	1.46551	0.826265	0.283363	0.0268845	-0.254994	0.154119	1.50741	0.999865	0.942936	0.49124	NA	NA	NA	NA	NA	NA	NO	NO	NO
comp100042_c0	42	5365	279	complete					-0.466592	-0.513555	-0.360906	0.00439393	0.000827218	0.538796	-0.53	-0.567586	-0.382576	0.0452	0.00185455	0.926406	-0.398516	-0.445357	-0.319138	0.160971	0.0652908	0.686963	-0.0411113	0.0546977	0.162436	0.999865	0.952908	0.999702	Inf (no dS)	0.26835	0.00292048	1	1	0	NO	NO	NO
comp100043_c0	3	751	250	interl					-0.0705403	NA	NA	0.824701	NA	NA	-0.04	NA	NA	0.95	NA	NA	-0.132981	NA	NA	0.787144	NA	NA	0.17301	NA	NA	0.999865	NA	NA	Inf (no dS)	0.0899667	0.00295376	0	0	0	NO	NO	NO
comp100044_c1	5	3776	418	5prime_partial			rpe1_orysj ame: full=ribulose-phosphate 3- cytoplasmic isoform ame: full=cyt-rpease ame: full=pentose-5-phosphate 3-epimerase short=ppe ame: full=rpecyt ame: full=ribulose-5-phosphate-epimerase	4.26181e-140	0.0446811	-0.0282092	0.441451	0.869451	0.905599	0.471439	0.17	0.0143956	0.192205	0.685	0.959317	0.995066	-0.123632	-0.0397454	0.546312	0.755172	0.919392	0.407029	0.0188146	-0.147944	0.297451	0.999865	0.859619	0.999702	NA	0.6427	NA	NA	NA	NA	NO	NO	NO
comp100045_c2	11	1755	294	5prime_partial	ilr3_arath ame: full=transcription factor ilr3 ame: full=basic helix-loop-helix protein 105 short= 105 short=bhlh 105 ame: full=protein iaa-leucine resistant 3 ame: full=transcription factor en 133 ame: full=bhlh transcription factor bhlh105	8.45538e-85			0.0965978	-0.440897	0.161118	0.643022	0.0043862	0.803195	0.07	-0.519146	0.0987704	0.861	0.00329541	0.99866	0.111248	-0.358793	0.205404	0.747405	0.154431	0.797574	0.0262326	0.19372	0.085769	0.999865	0.80483	0.999702	NA	0.4717	NA	NA	NA	NA	NO	NO	NO
comp100045_c3	3	1082							0.241784	NA	NA	0.318676	NA	NA	0.3	NA	NA	0.424	NA	NA	0.206222	NA	NA	0.613056	NA	NA	-0.186049	NA	NA	0.999865	NA	NA	NA	NA	NA	NA	NA	NA	NO	NO	NO
comp100045_c5	1	4077			skp1b_arath ame: full=skp1-like protein 1b ame: full=skp1-like 2 ame: full=ufo-binding protein 2	7.44399e-32			-0.119793	-0.113575	-0.0686608	0.649532	0.607003	0.940359	0	-0.0535151	0.0900049	0.997	0.8286	0.99866	-0.345956	-0.170768	-0.18856	0.28409	0.617604	0.815852	-0.272607	-0.114081	-0.21115	0.999865	0.915806	0.999702	NA	NA	NA	NA	NA	NA	NO	NO	NO
comp100046_c0	6	3771	218	complete					-0.584904	-1.09166	-1.09196	0.00154281	6.05e-09	0.000177499	-0.76	-1.17903	-1.20087	0.00272	5.116e-09	0.00548081	-0.376232	-1.07448	-1.08361	0.265942	0.000354447	0.0139449	-0.00756449	-0.141297	-0.00896219	0.999865	0.911431	0.999702	NA	0.4957	NA	NA	NA	NA	NO	NO	YES
comp100046_c4	8	2053	269	complete					0.263835	1.18513	0.0352748	0.369496	2.75e-05	0.977777	0.5	1.29924	-0.176948	0.221	2.47095e-05	0.99866	-0.0222976	1.1495	0.170898	0.966501	0.00361721	0.865706	-0.283071	-0.369184	0.444098	0.999865	0.727866	0.999702	NA	1	NA	NA	NA	NA	NO	NO	NO
comp100047_c0	21	3165	402	complete	ru17_arath ame: full=u1 small nuclear ribonucleoprotein 70 kda short=u1 snrnp 70 kda short=u1-70k short=snrnp70	3.68991e-06	nucl2_orysj ame: full=nucleolin 2 ame: full=protein nucleolin like 2	2.02657e-06	-0.250324	-0.09745	-0.177121	0.214119	0.582667	0.797909	-0.29	-0.0407657	-0.101279	0.42	0.847213	0.99866	-0.215501	-0.165322	-0.244405	0.550924	0.562247	0.770824	0.104706	-0.115464	-0.143017	0.999865	0.891841	0.999702	NA	0.47455	NA	NA	NA	NA	NO	NO	NO
comp100047_c1	10	4015	1082	complete	cmta4_arath ame: full=calmodulin-binding transcription activator 4 ame: full=ethylene-induced calmodulin-binding protein 4 short= 21 short=eicbp4 ame: full=ethylene-induced calmodulin-binding protein d short= ame: full=sigl-responsive protein 5	3.94688e-149			0.0990135	0.159943	-0.144061	0.713829	0.478198	0.843	0	0.181402	-0.104861	0.997	0.477802	0.99866	0.203011	0.182718	-0.174988	0.635532	0.629027	0.846877	0.136616	-0.0918854	-0.0719087	0.999865	0.91924	1	Inf (no dS)	0.680143	0.00162764	0.4882	0.5243	0.0361	NO	NO	NO
comp100048_c0	6	3195	680	complete					0.369286	0.326959	0.072763	0.141921	0.234508	0.949989	0.47	0.135223	0.320491	0.24	0.640486	0.943803	0.263728	0.443121	-0.106131	0.534902	0.292846	0.933052	-0.34031	0.269948	-0.345738	0.999865	0.842103	0.999702	NA	0	NA	NA	NA	NA	NO	NO	NO
comp100049_c2	1	1679	559	interl			rf1_orysi ame: full=protein mitochondrial ame: full=fertility restorer ame: full=protein ppr ame: full=restorer for cms flags: precursor	1.39051e-25	NA	0.0741071	NA	NA	0.801176	NA	NA	0.258995	NA	NA	0.304327	NA	NA	-0.0105033	NA	NA	0.983573	NA	NA	0.0779722	NA	NA	0.942936	NA	NA	0.4842	NA	NA	NA	NA	NO	NO	NO
comp100050_c0	57	3908	303	complete	gpda2_arath ame: full=glycerol-3-phosphate dehydrogese	3.4464e-116	gpda_orysj ame: full=glycerol-3-phosphate dehydrogese	2.62049e-128	0.249697	-0.409586	-0.247899	0.322371	0.0467443	0.841747	0.25	-0.323805	-0.00675573	0.485	0.143295	0.99957	0.293262	-0.503965	-0.478998	0.469315	0.109276	0.659667	-0.162997	-0.370051	-0.498512	0.999865	0.679398	0.999702	NA	0.1498	NA	NA	NA	NA	NO	NO	NO
comp100051_c0	35	3222	325	complete					0.64846	0.316919	0.378832	0.00106014	0.119551	0.472697	0.54	0.447981	0.305278	0.0805	0.0297553	0.941851	0.793397	0.213021	0.394924	0.0127535	0.530567	0.556153	0.0801498	-0.135613	0.0360832	0.999865	0.888978	0.999702	Inf (no dS)	0.112312	0.00383699	0	0	0	NO	NO	NO
comp100053_c0	14	3963	716	5prime_partial	clpp3_arath ame: full=atp-dependent clp protease proteolytic subunit chloroplastic ame: full=endopeptidase 3 short=n 3 ame: full=n 4 flags: precursor	3.15419e-147	clpp_oryni ame: full=atp-dependent clp protease proteolytic subunit ame: full=endopeptidase clp	1.28187e-40	0.0206498	0.533318	-0.0166942	0.931867	0.0053617	0.987721	-0.11	0.803499	-0.00916199	0.773	1.08038e-05	0.99957	0.186356	0.236661	-0.00043959	0.540812	0.4012	0.999842	0.21492	-0.571183	0.0767588	0.999865	0.363126	0.999702	Inf (no dS)	0.424725	0.00225791	0.8747	0.9181	0.0434	NO	NO	NO
comp100054_c0	12	3996	771	complete					0.30184	0.156126	0.0363497	0.0862774	0.397526	0.967	0.21	0.219747	-0.163629	0.5	0.248434	0.995066	0.417272	0.12786	0.140011	0.124321	0.689021	0.877219	0.232867	-0.113767	0.237075	0.999865	0.891465	1	NA	0.5	NA	NA	NA	NA	NO	NO	NO
comp100055_c0	39	4018	433	complete					-0.18041	-1.34812	-1.45524	0.639032	1.68e-05	0.00447763	-0.23	-1.14425	-1.2363	0.653	0.0011459	0.264296	-0.178586	-1.75573	-1.48153	0.787624	9.90812e-05	0.0480434	0.0914348	-0.912709	0.0669897	0.999865	0.267685	0.999702	NA	0.5181	NA	NA	NA	NA	NO	NO	NO
comp100056_c0	21	2743	480	5prime_partial					0.0514958	0.259781	0.423728	0.89666	0.423499	0.486413	-0.24	0.601694	0.337678	0.671	0.0354994	0.944454	0.364936	-0.127182	0.46702	0.469334	0.804975	0.49433	0.289282	-0.87015	0.163232	0.999865	0.20145	0.999702	NA	0.2281	NA	NA	NA	NA	NO	NO	NO
comp100057_c0	26	2193	544	5prime_partial	pht13_arath ame: full=probable inorganic phosphate transporter 1-3 short= ht1 3 ame: full=h(+) pi cotransporter	0	pht18_orysj ame: full=probable inorganic phosphate transporter 1-8 short= 8 short= ht1 8 ame: full=h(+) pi cotransporter	0	0.116234	-1.36037	-1.54124	0.856881	0.0258527	0.0349184	0.43	-2.7421	-1.4505	0.638	5.27669e-08	0.228351	-0.507969	-0.0088475	-1.57821	0.429532	0.995561	0.0775559	-1.47986	1.55671	0.138704	0.999865	0.352301	0.999702	NA	NA	NA	NA	NA	NA	NO	NO	NO
comp100059_c0	10	3254	787	5prime_partial					-0.28764	NA	NA	0.462659	NA	NA	-0.02	NA	NA	0.985	NA	NA	-0.632538	NA	NA	0.129156	NA	NA	-0.414579	NA	NA	0.999865	NA	NA	NA	0.0881	NA	NA	NA	NA	NO	NO	NO
comp100060_c0	13	3391	601	5prime_partial	gldh_arath ame: full=l-galactono- -lactone mitochondrial flags: precursor	0	gldh2_orysj ame: full=l-galactono- -lactone dehydrogese mitochondrial flags: precursor	0	0.231591	0.32492	-0.490395	0.361174	0.152379	0.286248	0.2	0.482443	-0.439976	0.662	0.034386	0.806924	0.306761	0.0970877	-0.521018	0.423451	0.797018	0.406377	-0.356846	-0.640142	-0.0492899	0.999865	0.337679	0.999702	Inf (no dS)	0.214525	0.000856595	0.1923	0.1739	-0.0183	NO	NO	NO
comp100062_c0	3	2895	750	5prime_partial	hsp7j_arath ame: full=heat shock 70 kda protein mitochondrial ame: full=heat shock protein 70-10 short= sp70-10 ame: full=mitochondrial heat shock protein 70-2 short=mthsc70-2 flags: precursor	0			0.185131	0.459409	-0.0073476	0.388739	0.00288451	0.995204	-0.04	0.545218	0.0681482	0.94	0.00130497	0.99866	0.466889	0.336998	-0.0480612	0.0994867	0.162232	0.965387	0.184728	-0.263192	-0.0547123	0.999865	0.71063	0.999702	Inf (no dS)	0.0710286	0.00148971	0	0	0	NO	NO	NO
comp100063_c0	5	5740	176	5prime_partial					-0.526872	-0.899711	0.0864799	0.0507478	1.25e-08	0.922251	-0.39	-0.943341	0.0687135	0.442	9.94478e-07	0.99866	-0.68667	-0.79523	0.108609	0.107707	0.000261631	0.912348	0.0422677	0.0761328	0.100028	0.999865	0.941111	0.999702	NA	NA	NA	NA	NA	NA	NO	NO	NO
comp100064_c1	1	756							-0.429004	NA	NA	0.305621	NA	NA	-0.38	NA	NA	0.564	NA	NA	-0.565164	NA	NA	0.354768	NA	NA	-0.205408	NA	NA	0.999865	NA	NA	NA	NA	NA	NA	NA	NA	NO	NO	NO
comp100064_c2	2	236			tbb2_arath ame: full=tubulin beta-2 chain	1.2792e-32	tbb6_orysj ame: full=tubulin beta-6 chain ame: full=beta-6-tubulin	2.03813e-33	0.0637997	NA	NA	0.892214	NA	NA	-0.02	NA	NA	0.977	NA	NA	0.129133	NA	NA	0.8623	NA	NA	0.143775	NA	NA	0.999865	NA	NA	NA	NA	NA	NA	NA	NA	NO	NO	NO
comp100064_c4	16	2561	549	5prime_partial	tbb8_arath ame: full=tubulin beta-8 chain ame: full=beta-8-tubulin	1.31334e-145	tbb2_orysj ame: full=tubulin beta-2 chain ame: full=beta-2-tubulin	1.06838e-145	-0.0808491	-0.256306	1.08216	0.892623	0.411689	0.193467	0.26	-0.768796	-0.0609033	0.778	0.00228588	0.99866	-0.555343	0.097772	1.43898	0.359654	0.860029	0.0653165	-0.215861	1.02683	1.49977	0.999865	0.251445	0.878336	NA	0.3333	NA	NA	NA	NA	NO	NO	NO
comp100065_c1	10	1916	484	complete	pus6_arath ame: full=r pseudouridine synthase chloroplastic ame: full=r pseudouridylate synthase 6 ame: full=r-uridine isomerase 6 flags: precursor	0	pus6_orysj ame: full=r pseudouridine synthase chloroplastic ame: full=r pseudouridylate synthase 6 ame: full=r-uridine isomerase 6 flags: precursor	0	NA	0.0166954	-0.746914	NA	0.954006	0.103381	NA	0.194375	-0.413224	NA	0.36888	0.876557	NA	-0.173242	-1.01561	NA	0.669655	0.0582736	NA	-0.372058	-0.533907	NA	0.651913	0.999702	Inf (no dS)	0.2193	0.00105601	0.4453	0.3086	-0.1367	NO	NO	NO
comp100067_c2	26	5299	474	complete					0.521028	0.0721761	0.29201	0.0216465	0.746591	0.557599	0.42	-0.0141943	0.172084	0.285	0.956676	0.995066	0.63632	0.160221	0.358048	0.0619297	0.620147	0.556153	0.287653	0.345541	0.198652	0.999865	0.649583	0.999702	Inf (no dS)	0.1553	0.00101969	0	0	0	NO	NO	NO
comp100068_c1	10	3212							-0.093686	-0.102499	0.147539	0.698002	0.67289	0.86785	-0.16	-0.154108	0.111206	0.7	0.555766	0.99866	-0.0143163	-0.094154	0.140258	0.973953	0.828732	0.89264	-0.0615907	0.0558966	0.0319065	0.999865	0.965059	0.999702	NA	NA	NA	NA	NA	NA	NO	NO	NO
comp100068_c2	5	2162	406	complete	brt1_arath ame: full=adenine nucleotide transporter chloroplastic mitochondrial ame: full=protein brittle 1 homolog short= 1 ame: full=protein embryo defective 104 ame: full=protein embryo defective 42 ame: full=protein sodium hypersensitive 1 flags: precursor	2.22298e-151	adt_orysj ame: full= carrier mitochondrial ame: full=adp atp translocase ame: full=adenine nucleotide translocator short=ant flags: precursor	1.69378e-19	-0.729381	-0.351679	-0.231713	0.022314	0.0380635	0.689	-0.64	-0.28632	-0.274253	0.263	0.124134	0.944454	-0.856064	-0.419405	-0.186602	0.0961422	0.0984628	0.819796	0.0697284	-0.185781	0.132855	0.999865	0.82737	1	NA	0.1225	NA	NA	NA	NA	NO	NO	NO
comp100068_c4	11	4085	334	complete					0.522579	-0.419529	0.205665	0.0454725	0.0827123	0.843584	0.38	-0.87765	0.288228	0.347	1.80158e-05	0.959967	0.646257	-0.0718243	0.149678	0.124386	0.87556	0.90959	0.313776	0.817132	0.0555857	0.999865	0.314312	0.999702	NA	1	NA	NA	NA	NA	NO	NO	NO
comp100070_c0	56	3246	495	5prime_partial	dom3z_arath ame: full=decapping nuclease dom3z chloroplastic flags: precursor	0			0.058503	-0.125084	0.138723	0.78796	0.447485	0.83462	0	-0.0608703	0.00314123	0.998	0.743234	0.99957	0.11623	-0.163257	0.213146	0.725318	0.539748	0.779922	0.158889	0.0259018	0.193646	0.999865	0.979057	0.999702	NA	NA	NA	NA	NA	NA	NO	NO	NO
comp100071_c2	94	3161	329	complete	zfp6_arath ame: full=zinc finger protein 6	1.81592e-29	sl1_orysj ame: full=zinc finger protein stamenless 1 ame: full= ame: full=zinc finger protein open beak	1.37151e-07	0.0665036	-0.87071	-0.41517	0.847928	0.0109525	0.489	0.03	-1.84508	-0.78433	0.965	9.74772e-09	0.392928	0.085093	-0.158521	-0.163298	0.886436	0.800176	0.889061	-0.155814	1.56311	0.505937	0.999865	0.0624896	1	NA	0.8578	NA	NA	NA	NA	NO	NO	NO
comp100072_c0	21	4008	869	complete	frs6_arath ame: full=protein far1-related sequence 6	1.21075e-140			0.176606	-0.0452063	-0.189845	0.367906	0.812436	0.730856	0.1	-0.170311	-0.305225	0.799	0.330688	0.89389	0.267946	0.0566448	-0.141242	0.354045	0.858113	0.87671	0.172614	0.199418	0.0980352	0.999865	0.794386	0.999702	Inf (no dS)	-0.001975	0.00076412	0	0	0	NO	NO	NO
comp100073_c0	1	684							NA	0.552574	0.387404	NA	0.0238097	0.635555	NA	0.448963	0.579234	NA	0.136338	0.811681	NA	0.687814	0.181602	NA	0.0647078	0.887423	NA	-0.0551514	-0.504735	NA	0.963609	0.999702	NA	NA	NA	NA	NA	NA	NO	NO	NO
comp100073_c1	44	5944	578	complete	lac4_arath ame: full=laccase-4 ame: full=benzenediol:oxygen oxidoreductase 4 ame: full=diphenol oxidase 4 ame: full=protein irregular xylem 12 ame: full=urishiol oxidase 4 flags: precursor	0	lac22_orysj ame: full=laccase-22 ame: full=benzenediol:oxygen oxidoreductase 22 ame: full=diphenol oxidase 22 ame: full=urishiol oxidase 22 flags: precursor	0	0.0825984	2.16616	0.731839	0.817317	7.28e-09	0.170416	0.05	2.44895	0.478855	0.939	4.0818e-15	0.864483	0.0779877	1.97564	0.760198	0.891489	5.07805e-06	0.197885	0.108552	-0.55173	0.194047	0.999865	0.70827	0.999702	Inf (no dS)	0.433067	0.00102982	1	1	0	NO	NO	NO
comp100074_c0	1	228			ef1a1_arath ame: full=elongation factor 1-alpha 1 short=ef-1-alpha 1 ame: full=eef-1a1	2.45923e-47	ef1a_orysj ame: full=elongation factor 1-alpha short=ef-1-alpha	6.51814e-48	0.307868	-0.322649	-0.27732	0.171623	0.314553	0.701	0.21	-0.628136	-0.0848851	0.645	0.0758831	0.99866	0.376404	-0.191456	-0.415315	0.279646	0.708548	0.597357	-0.0301719	0.86872	-0.275679	0.999865	0.409758	1	NA	NA	NA	NA	NA	NA	NO	NO	NO
comp100074_c1	7	1027	300	5prime_partial	ef1a1_arath ame: full=elongation factor 1-alpha 1 short=ef-1-alpha 1 ame: full=eef-1a1	0	ef1a_orysj ame: full=elongation factor 1-alpha short=ef-1-alpha	0	0.213471	-0.338152	-0.101343	0.577825	0.227335	0.923858	0.11	-0.558757	0.0390481	0.904	0.0708851	0.99866	0.333348	-0.242352	-0.222232	0.507388	0.632923	0.840951	0.0795223	0.433075	-0.24741	0.999865	0.731472	0.999702	NA	NA	NA	NA	NA	NA	NO	NO	NO
comp100076_c3	10	2196	227	complete	ipyr2_arath ame: full=soluble inorganic pyrophosphatase 2 ame: full=pyrophosphate phospho-hydrolase 2 short=ppase 2	1.52462e-117	ipyr_orysj ame: full=soluble inorganic pyrophosphatase ame: full=pyrophosphate phospho-hydrolase short=ppase	9.0319e-129	-0.0625787	1.36458	0.480311	0.848369	4.83e-08	0.410925	-0.08	1.5234	0.562949	0.893	2.15807e-07	0.797543	0.00840484	1.2548	0.478104	0.987243	2.39726e-05	0.460342	0.159776	-0.112115	0.0267893	0.999865	0.930583	0.999702	NA	1	NA	NA	NA	NA	NO	NO	NO
comp100076_c6	30	4290	798	complete	clcc_arath ame: full=chloride channel protein clc-c short= -c ame: full=cbs domain-containing protein cbsclc4	0			0.344065	0.314897	0.359527	0.254129	0.204174	0.588229	0.48	-0.118963	0.669662	0.301	0.664889	0.478829	0.217106	0.651518	0.0123244	0.600862	0.0408641	0.99084	-0.0917657	0.459629	-0.691228	0.999865	0.681699	0.921876	NA	0.553	NA	NA	NA	NA	NO	NO	NO
comp100077_c0	3	1083							0.337766	-1.08463	-0.150051	0.35304	0.00140631	0.918283	0.18	-1.30143	-0.879	0.794	0.00146278	0.641148	0.387435	-1.0738	0.104092	0.479481	0.0134855	0.952904	-0.0858388	0.804162	0.863195	0.999865	0.690254	0.999702	NA	NA	NA	NA	NA	NA	NO	NO	NO
comp100078_c0	26	2613	496	5prime_partial	tt12_arath ame: full=protein transparent testa 12 ame: full=mate efflux family protein tt12 ame: full=protein dtx41	4.33015e-87			-0.537109	-0.109364	0.50059	0.0824079	0.750554	0.490078	-0.51	-0.447669	0.609568	0.254	0.203442	0.809245	-0.695164	0.224293	0.454	0.16761	0.658029	0.584547	-0.168909	0.375373	-0.0816451	0.999865	0.687129	0.999702	Inf (no dS)	0.310583	0.00211339	1	1	0	NO	NO	NO
comp100079_c1	11	2409	302	3prime_partial	Y1869_ARATHRecme: Full=Uncharacterized protein At1g28695; Flags: Precursor	8.66772e-49			1.82099	NA	-0.746996	1.63e-10	NA	0.430093	1.72	NA	-0.57135	1.58e-05	NA	0.916773	1.92281	NA	-1.04058	1.17856e-07	NA	0.387612	0.385854	NA	-1.01387	0.999865	NA	0.918802	Inf (no dS)	0.2635	0.00137969	0	0	0	NO	NO	NO
comp100080_c2	30	3135	486	complete	fb290_arath ame: full=f-box protein at5g51380	4.18275e-133			1.0003	1.1259	0.552027	1.64e-09	1.3e-14	0.339901	0.98	1.07551	0.905453	2.47e-05	8.63599e-11	0.229522	1.01719	1.15439	0.170917	0.000145614	3.12221e-08	0.881135	-0.198366	0.029022	-0.737933	0.999865	0.977009	0.827093	Inf (no dS)	0.1111	0.00102881	0	0	0	NO	NO	NO
comp100081_c0	1	319							NA	0.278964	-0.148853	NA	0.194998	0.862	NA	0.412939	0.112249	NA	0.0964499	0.99866	NA	0.120494	-0.392934	NA	0.744851	0.592536	NA	-0.208512	-0.563577	NA	0.838843	1	NA	NA	NA	NA	NA	NA	NO	NO	NO
comp100081_c1	4	1169	338	interl	pmtq_arath ame: full=probable methyltransferase pmt26	0			-1.10307	NA	0.907453	0.0407995	NA	0.232	-0.45	NA	-0.252478	0.664	NA	0.995066	-1.75595	NA	1.27027	0.0128581	NA	0.0865142	-0.320061	NA	1.40274	0.999865	NA	0.827	NA	1	NA	NA	NA	NA	NO	NO	NO
comp100081_c3	1	214							-0.177702	0.126242	0.166864	0.558903	0.645381	0.870144	-0.18	0.383563	0.0420836	0.745	0.114009	0.99866	-0.213528	-0.145008	0.291483	0.686273	0.753785	0.776308	-0.287916	-0.316949	0.398196	0.999865	0.718424	0.999702	NA	NA	NA	NA	NA	NA	NO	NO	NO
comp100081_c5	16	3262	493	complete	pmtq_arath ame: full=probable methyltransferase pmt26	8.6984e-84			-1.10785	NA	-0.846477	0.122127	NA	0.441701	-0.18	NA	-2.46666	0.912	NA	0.108411	-1.64408	NA	-0.36203	0.0692983	NA	0.833659	0.421193	NA	1.98582	0.999865	NA	0.492039	NA	0.2291	NA	NA	NA	NA	NO	NO	NO
comp100081_c6	2	1527			pmtq_arath ame: full=probable methyltransferase pmt26	1.25816e-32			-1.30269	NA	NA	0.00406148	NA	NA	-0.7	NA	NA	0.347	NA	NA	-1.90716	NA	NA	0.00241122	NA	NA	-0.329784	NA	NA	0.999865	NA	NA	NA	NA	NA	NA	NA	NA	NO	NO	NO
comp100081_c7	2	1156							-0.10271	0.415989	0.445682	0.712849	0.0174482	0.414204	-0.22	0.422815	0.576081	0.616	0.0314337	0.575458	0.00348417	0.411003	0.346541	0.995644	0.141698	0.672188	0.215711	0.116782	-0.202403	0.999865	0.908713	0.999702	NA	NA	NA	NA	NA	NA	NO	NO	NO
comp100081_c8	1	287			pmtr_arath ame: full=probable methyltransferase pmt27	1.24778e-34			NA	NA	0.0987599	NA	NA	0.920096	NA	NA	-0.338165	NA	NA	0.938726	NA	NA	0.274921	NA	NA	0.75614	NA	NA	0.492904	NA	NA	0.999702	NA	NA	NA	NA	NA	NA	NO	NO	NO
comp100083_c0	5	1440	326	5prime_partial	mpk20_arath ame: full=mitogen-activated protein kise 20 short= 20 short=map kise 20	1.04519e-86	mpk10_orysj ame: full=mitogen-activated protein kise 10 short=map kise 10	1.1523e-115	0.172817	-0.094139	0.705797	0.460097	0.683093	0.111107	0.16	-0.321026	0.554584	0.707	0.123024	0.768145	0.198874	0.131589	0.776941	0.602398	0.728316	0.0962957	0.28216	0.487616	0.255411	0.999865	0.446376	0.999702	NA	1	NA	NA	NA	NA	NO	NO	NO
comp100083_c1	20	3793	533	5prime_partial					0.196088	0.0930014	0.21768	0.360345	0.694567	0.774729	0.05	0.0759021	0.165487	0.915	0.761571	0.997521	0.357016	0.101322	0.215037	0.27336	0.80075	0.829548	0.230706	0.154884	0.014986	0.999865	0.887988	0.999702	NA	0.4625	NA	NA	NA	NA	NO	NO	NO
comp100083_c6	4	1297	260	5prime_partial	cp20b_arath ame: full=peptidyl-prolyl cis-trans isomerase cyp20- chloroplastic short=ppiase cyp20-2 ame: full=cyclophilin of 20 kda 2 ame: full=rotamase cyp20-2 ame: full=thylakoid lumen ppiase of 20 kda short=tlp20 flags: precursor	1.31734e-98			0.124354	0.521571	-0.290079	0.673243	0.0433955	0.765718	0.17	0.651656	-0.352047	0.732	0.00697775	0.981039	0.0306587	0.44084	-0.115054	0.950972	0.238708	0.934557	-0.238484	-0.199143	0.565655	0.999865	0.869607	0.999702	NA	0.38	NA	NA	NA	NA	NO	NO	NO
comp100083_c7	7	4216	489	complete	antr1_arath ame: full=sodium-dependent phosphate transport protein chloroplastic ame: full=anion transporter 1 ame: full=(+) pi cotransporter 1 ame: full=phosphate transporter pht4 1 ame: full=sodium phosphate cotransporter 1 flags: precursor	1.08713e-180	pht41_orysj ame: full=probable anion transporter chloroplastic ame: full=phosphate transporter 4 1 flags: precursor	0	0.171822	0.928083	-1.15954	0.462773	0.0153482	0.0350524	0.18	1.26806	-0.744807	0.668	0.000278613	0.680393	0.220816	0.724279	-1.52119	0.569888	0.113555	0.0184533	0.0412474	-0.797249	-0.657057	0.999865	0.404798	0.986897	NA	1	NA	NA	NA	NA	NO	NO	NO
comp100083_c8	5	2533	188	complete	cml25_arath ame: full=probable calcium-binding protein cml25 ame: full=calmodulin-like protein 25	7.72077e-49	cml10_orysj ame: full=probable calcium-binding protein cml10 ame: full=calmodulin-like protein 10	3.29947e-57	0.517311	-0.0681711	1.1878	0.111506	0.851	0.0515749	0.73	-0.364226	0.553883	0.124	0.266364	0.875001	0.310167	0.149079	1.34657	0.556189	0.785575	0.0113031	0.0414205	0.664982	0.60768	0.999865	0.557	0.999702	NA	NA	NA	NA	NA	NA	NO	NO	NO
comp100083_c9	2	1382	330	complete					NA	-0.63653	2.1994	NA	0.0724	0.00652029	NA	-0.722456	0.94116	NA	0.0970336	0.587603	NA	-0.606928	2.49743	NA	0.218199	0.00579274	NA	0.512775	1.44838	NA	0.743	0.999702	NA	1	NA	NA	NA	NA	NO	NO	NO
comp100084_c0	7	2050	526	complete	c71am_arath ame: full=cytochrome p450 71a22	9.74577e-146	c99a2_orysj ame: full=cytochrome p450 99a2	5.66179e-108	-0.197347	-0.928692	-0.286118	0.538571	0.00995132	0.789262	-0.17	-1.14472	0.36744	0.787	0.010091	0.941065	-0.302996	-0.838946	-0.736446	0.541	0.112941	0.408815	-0.202658	-0.0630936	-0.760295	0.999865	0.979124	0.885629	Inf (no dS)	0.272067	0.00179699	1	1	0	NO	NO	NO
comp100085_c0	28	7264	415	complete			ost48_orysj ame: full=dolichyl-diphosphooligosaccharide--protein glycosyltransferase 48 kda subunit short=oligosaccharyl transferase 48 kda subunit flags: precursor	0	-0.193127	0.279394	0.12945	0.551534	0.0674835	0.87274	-0.17	0.257206	0.0628459	0.796	0.169635	0.99866	-0.229718	0.259269	0.150888	0.678734	0.27254	0.876575	0.0612212	0.104061	0.0641198	0.999865	0.91043	0.999702	NA	0.2935	NA	NA	NA	NA	NO	NO	NO
comp100087_c1	4	911	178	interl					-0.0309723	-0.695374	-0.218492	0.913314	0.000218444	0.760765	-0.05	-1.12225	-0.369514	0.926	1.20867e-08	0.911698	-0.00593625	-0.399647	-0.143308	0.989938	0.124206	0.896304	-0.0363133	0.913031	0.227202	0.999865	0.179065	0.999702	NA	1	NA	NA	NA	NA	NO	NO	NO
comp100087_c2	39	2532	231	complete					-0.413862	-0.0531216	0.110117	0.359003	0.839402	0.916	0.1	0.140175	0.633001	0.916	0.551032	0.529918	-1.14671	-0.251022	-0.354068	0.0148157	0.463742	0.647754	-0.82845	-0.257613	-0.856348	0.999865	0.740876	0.665	NA	0.1489	NA	NA	NA	NA	NO	NO	NO
comp100087_c3	20	5839	351	5prime_partial					0.740524	-0.125521	0.0304443	0.000503757	0.634364	0.981965	0.61	-0.133743	-0.115473	0.0367	0.620754	0.99866	0.900812	-0.125393	0.0690263	0.00480353	0.761088	0.956034	0.0442388	-0.0185587	0.16181	0.999865	0.991928	0.999702	NA	NA	NA	NA	NA	NA	NO	NO	NO
comp100088_c0	44	2959	145	5prime_partial					0.378025	-0.183448	0.132172	0.241504	0.427417	0.899853	0.57	0.0158491	0.0391332	0.239	0.954554	0.99866	0.109124	-0.364903	0.147821	0.845124	0.279168	0.908286	-0.251991	-0.163549	0.00494555	0.999865	0.869607	0.999702	NA	0.3732	NA	NA	NA	NA	NO	NO	NO
comp100089_c0	18	2174	529	complete	fb37_arath ame: full=f-box protein at1g47056	0	tir1b_orysj ame: full=transport inhibitor response 1-like protein os04g0395600 short=tir1-like protein	2.28274e-11	-0.0685678	0.22786	0.179838	0.859523	0.613906	0.866312	0.06	-0.774825	0.579804	0.945	0.00130132	0.689613	-0.296928	1.08636	-0.296575	0.574631	0.0274547	0.706309	-0.370136	1.30387	-0.727898	0.999865	0.336218	0.974021	0.1322	1	0.00189036	0.1026	0.112	0.0094	NO	NO	NO
comp100090_c0	12	3796	176	5prime_partial	psb6_arath ame: full=proteasome subunit beta type-6 ame: full=20s proteasome beta subunit a-1 ame: full=proteasome component d ame: full=proteasome subunit beta type-1 flags: precursor	3.14064e-88			-0.012822	0.168466	0.339201	0.965406	0.330122	0.553142	0.03	0.121879	0.312282	0.964	0.503313	0.942506	-0.0869924	0.248639	0.344235	0.825251	0.360243	0.647509	0.0414147	0.141886	0.0244195	0.999865	0.864413	0.999702	NA	NA	NA	NA	NA	NA	NO	NO	NO
comp100091_c0	22	3758	366	5prime_partial					0.117722	-0.602386	-0.0361167	0.592511	0.000123668	0.97	0.14	-0.743632	0.0840825	0.729	2.12986e-05	0.99866	0.102455	-0.477743	-0.17053	0.785601	0.0622287	0.856281	-0.115454	0.160698	-0.301749	0.999865	0.851463	1	NA	NA	NA	NA	NA	NA	NO	NO	NO
comp100092_c0	19	2236	500	complete	ashr3_arath ame: full=histone-lysine n-methyltransferase ashr3 ame: full=ash1-related protein 3 ame: full=protein set domain group 4 ame: full=protein stamen loss	0			-0.491217	0.0934475	1.19516	0.0601084	0.742566	0.0329236	-0.38	0.0788669	0.407508	0.399	0.82586	0.91133	-0.66209	0.111253	1.459	0.101112	0.827858	0.0121702	-0.108434	-0.0426251	0.878413	0.999865	0.967959	0.999702	NA	NA	NA	NA	NA	NA	NO	NO	NO
comp100093_c0	2	1433							NA	-0.434429	NA	NA	0.128323	NA	NA	-0.448698	NA	NA	0.182316	NA	NA	-0.372054	NA	NA	0.41222	NA	NA	0.0460243	NA	NA	0.976183	NA	NA	NA	NA	NA	NA	NA	NO	NO	NO
comp100094_c0	8	4092	574	complete	pme13_arath ame: full=probable pectinesterase pectinesterase inhibitor 13 includes: ame: full=pectinesterase inhibitor 13 ame: full=pectin methylesterase inhibitor 13 includes: ame: full=pectinesterase 13 short=pe 13 ame: full=pectin methylesterase 13 short= 13	1.96715e-166	cml30_orysj ame: full=probable calcium-binding protein cml30 ame: full=calmodulin-like protein 30	2.87249e-32	-0.518352	0.516383	0.253426	0.813609	0.0941445	0.812066	1.48	0.803462	-0.0879479	0.523	0.00522051	0.99866	-3.74719	0.262696	0.449003	0.0173021	0.527218	0.707401	-2.66357	-0.553472	0.168126	0.999865	0.510968	0.999702	NA	0.4666	NA	NA	NA	NA	NO	NO	NO
comp100095_c0	7	4397	140	complete			ccb12_orysj ame: full=cyclin-b1-2 ame: full=g2 mitotic-specific cyclin-b1-2 short= 1 2	3.9591e-41	-0.430862	0.416409	0.158543	0.0986811	0.0378138	0.854159	-0.27	0.450706	-0.0226361	0.616	0.0277459	0.998921	-0.703944	0.457174	0.266039	0.0399851	0.138625	0.766917	-0.247458	-0.16121	0.305681	0.999865	0.857568	0.999702	NA	NA	NA	NA	NA	NA	NO	NO	NO
comp100096_c1	9	579							0.554812	-1.02928	0.234104	0.260709	6.42e-05	0.833591	0.48	-1.15547	-0.026423	0.548	1.39034e-05	0.99957	0.622503	-0.945546	0.324531	0.347482	0.0201146	0.714777	-0.397371	0.495997	0.374437	0.999865	0.690618	0.999702	NA	NA	NA	NA	NA	NA	NO	NO	NO
comp100097_c0	6	3871	317	5prime_partial	msbp2_arath ame: full=membrane steroid-binding protein 2 short= 2	5.21439e-80			0.131894	-0.405159	-0.0806146	0.687231	0.0696569	0.945515	0.08	-0.476991	0.283429	0.908	0.052003	0.973395	0.183359	-0.358747	-0.376199	0.703716	0.334412	0.674869	0.00384815	0.303628	-0.492499	0.999865	0.709749	0.999702	NA	0.1953	NA	NA	NA	NA	NO	NO	NO
comp100100_c0	22	4324	526	5prime_partial	zds_arath ame: full=zeta-carotene chloroplastic chromoplastic ame: full= -di-cis-zeta-carotene desaturase ame: full=carotene -desaturase flags: precursor	0	crti_orysi ame: full=phytoene chloroplastic chromoplastic ame: full=phytoene desaturase flags: precursor	5.402e-46	-0.203185	0.662045	-0.16145	0.319158	0.00175114	0.839579	-0.19	0.881271	-0.249731	0.611	8.49763e-06	0.975869	-0.174416	0.481402	-0.0919826	0.619418	0.111552	0.932849	0.272714	-0.293687	0.209503	0.999865	0.731512	0.999702	NA	NA	NA	NA	NA	NA	NO	NO	NO
comp100102_c0	41	5272	763	5prime_partial			rf1_orysi ame: full=protein mitochondrial ame: full=fertility restorer ame: full=protein ppr ame: full=restorer for cms flags: precursor	8.24873e-47	-0.12112	0.0848764	0.398645	0.711576	0.656203	0.411472	-0.24	0.0875293	0.132128	0.622	0.668143	0.99866	-0.00470594	0.101649	0.541	0.994851	0.750288	0.320684	-0.100625	0.135636	0.394153	0.999865	0.862646	0.999702	NA	1	NA	NA	NA	NA	NO	NO	NO
comp100103_c0	7	1999	451	complete	nmt1_arath ame: full=glycylpeptide n-tetradecanoyltransferase 1 ame: full=myristoyl- :protein n-myristoyltransferase 1 short=nmt 1 short=type i n-myristoyltransferase 1 ame: full=peptide n-myristoyltransferase 1	0			0.172361	-0.434953	-0.0733059	0.372972	0.0518127	0.927909	0.19	-0.985618	-0.036587	0.567	5.0892e-09	0.99866	0.171892	0.0107355	-0.0599033	0.589274	0.981755	0.953358	-0.117707	0.762893	0.0932932	0.999865	0.25884	0.999702	NA	-0.0052	NA	NA	NA	NA	NO	NO	NO
comp100104_c0	18	1793	506	5prime_partial	ctbp_arath ame: full=c-termil binding protein an short= ame: full=protein angustifolia	0			-0.822975	-0.94406	-0.587751	1.95e-05	6.78e-09	0.159	-0.79	-1.20917	-0.759971	0.00415	1.70789e-10	0.291837	-0.876457	-0.744644	-0.491609	0.00797779	0.00306596	0.432111	-0.0379537	0.392694	0.224908	0.999865	0.596487	1	Inf (no dS)	0.34924	0.00194099	1	1	0	NO	NO	NO
comp100104_c2	1	476			p2_arath ame: full=dp-dependent alkel double bond reductase p2	1.26348e-20			0.347859	-0.0325418	0.293802	0.216731	0.928183	0.699404	0.23	0.0817083	0.079166	0.558	0.828169	0.99866	0.452395	-0.19761	0.436436	0.330442	0.677707	0.538494	0.195546	-0.854588	0.41927	0.999865	0.191938	0.999702	NA	NA	NA	NA	NA	NA	NO	NO	NO
comp100105_c2	19	5702	478	5prime_partial	dpnph_arath ame: full=pap-specific phosphatase hal2-like ame: full=3 (2 ) -bisphosphate nucleotidase ame: full=3 (2 ) -bisphosphonucleoside 3 (2 )-phosphohydrolase ame: full=dpnpase ame: full=halotolerance protein	6.22479e-171	dpnp_orysj ame: full=3 (2 ) -bisphosphate nucleotidase ame: full=3 (2 ) -bisphosphonucleoside 3 (2 )-phosphohydrolase ame: full=dpnpase	6.34301e-80	0.317525	0.221046	0.329105	0.203531	0.354491	0.744141	0.27	0.172741	1.06542	0.48	0.572704	0.207045	0.301765	0.273596	-0.443654	0.489753	0.4463	0.61763	-0.343599	-0.0946339	-1.19442	0.999865	0.930583	0.339784	NA	NA	NA	NA	NA	NA	NO	NO	NO
comp100106_c0	12	3864	971	5prime_partial	pula1_arath ame: full=pullulase chloroplastic short= 1 ame: full=protein limit dextrise short= flags: precursor	0			-0.281893	NA	NA	0.39237	NA	NA	-0.13	NA	NA	0.827	NA	NA	-0.322734	NA	NA	0.538892	NA	NA	0.113636	NA	NA	0.999865	NA	NA	Inf (no dN)	0.41535	0.000718998	0	0	0	NO	NO	NO
comp100108_c1	50	5342	272	complete	utr4_arath ame: full=udp-galactose udp-glucose transporter 4 short= r4	8.25411e-144			-0.64745	-0.0914747	-0.194088	0.000160525	0.683801	0.819285	-0.58	-0.165687	-0.133304	0.0325	0.463917	0.99866	-0.682762	0.0671458	-0.220756	0.0115159	0.861555	0.835631	-0.326977	0.0588031	-0.0138244	0.999865	0.951496	0.999702	NA	0.27215	NA	NA	NA	NA	NO	NO	NO
comp100109_c1	16	3074	948	complete	pma6_arath ame: full=atpase plasma membrane-type ame: full=proton pump 6	5.64953e-148	pma1_orysj ame: full=plasma membrane atpase ame: full=proton pump	2.19277e-144	1.37049	-0.0901469	2.22096	3.66e-07	0.830518	0.000983515	1.39	-0.0468616	2.53617	3.81e-06	0.907908	0.00394556	1.18062	-0.300153	1.96216	0.00733563	0.644216	0.000591402	-0.460074	-0.168076	-0.575291	0.999865	0.941092	0.999702	NA	NA	NA	NA	NA	NA	NO	NO	NO
comp100110_c0	58	5960	1103	complete					0.220117	0.289137	0.322147	0.328113	0.180119	0.516	0.13	0.329986	0.249505	0.772	0.202616	0.954317	0.311669	0.27239	0.362286	0.378079	0.467426	0.560279	0.16836	-0.252187	0.0313779	0.999865	0.697421	1	NA	NA	NA	NA	NA	NA	NO	NO	NO
comp100111_c1	21	5243	590	5prime_partial	rh20_arath ame: full=dead-box atp-dependent r helicase 20	1.03709e-108	rh52a_orysj ame: full=dead-box atp-dependent r helicase 52a	4.18362e-112	0.338785	0.177987	0.11946	0.050437	0.304603	0.894431	0.24	0.192501	0.136246	0.447	0.33141	0.99866	0.467961	0.184644	0.0336494	0.0780263	0.514205	0.975485	0.196295	-0.0543107	-0.213134	0.999865	0.952617	0.999702	NA	NA	NA	NA	NA	NA	NO	NO	NO
comp100112_c0	10	3294	337	5prime_partial	pus2_arath ame: full=r pseudouridine synthase chloroplastic ame: full=r pseudouridylate synthase 2 ame: full=r-uridine isomerase 2 flags: precursor	1.36922e-133	pus2_orysj ame: full=r pseudouridine synthase chloroplastic ame: full=r pseudouridylate synthase 2 ame: full=r-uridine isomerase 2 flags: precursor	1.0035e-142	0.355552	-0.266377	-0.0147776	0.129445	0.153744	0.990936	0.3	-0.175462	0.158093	0.464	0.429858	0.997507	0.423747	-0.347213	-0.160182	0.282268	0.212867	0.87671	-0.161014	-0.0641588	-0.309187	0.999865	0.953582	0.999702	NA	0.27825	NA	NA	NA	NA	NO	NO	NO
comp100113_c1	14	5761	183	5prime_partial					0.3241	0.289186	-0.806338	0.325975	0.49544	0.251349	0.05	0.391591	-0.521806	0.946	0.423543	0.917761	0.595562	0.180534	-0.890433	0.223918	0.790476	0.343986	0.201033	-0.617339	-0.135297	0.999865	0.632113	0.999702	NA	NA	NA	NA	NA	NA	NO	NO	NO
comp100113_c2	7	2521	320	complete					0.572639	1.13575	0.0130032	0.688645	0.000166	0.996076	2.26	0.995535	0.361014	0.107	0.000314813	0.995066	-1.62198	1.46721	-0.217622	0.0948022	0.00119416	0.91819	-1.8067	0.130788	-0.502385	0.999865	0.921	0.999702	NA	NA	NA	NA	NA	NA	NO	NO	NO
comp100113_c3	1	542	123	3prime_partial					NA	0.69613	-1.05299	NA	0.0938183	0.171821	NA	0.728821	-0.721737	NA	0.145634	0.837173	NA	0.704086	-1.18261	NA	0.234042	0.255345	NA	-0.629558	-0.202168	NA	0.660733	0.999702	NA	NA	NA	NA	NA	NA	NO	NO	NO
comp100114_c1	51	4176	242	complete	clcc_arath ame: full=chloride channel protein clc-c short= -c ame: full=cbs domain-containing protein cbsclc4	2.86044e-83			0.243728	0.0614094	0.080852	0.294751	0.821099	0.955059	0.33	0.224313	0.129892	0.362	0.34876	0.99866	0.183493	-0.0578607	0.0520799	0.659793	0.881757	0.973603	-0.0890006	-0.423047	-0.0288421	0.999865	0.541006	0.999702	NA	0.9	NA	NA	NA	NA	NO	NO	NO
comp100114_c2	5	1273			tif9_arath ame: full=protein tify 9 ame: full=jasmote zim domain-containing protein 10 ame: full=protein jasmote-associated 1	3.78317e-26			0.13128	NA	1.77204	0.710311	NA	0.0218596	-0.01	NA	1.24293	0.994	NA	0.308138	0.276251	NA	1.89559	0.616546	NA	0.0192083	0.397275	NA	0.210994	0.999865	NA	0.999702	NA	NA	NA	NA	NA	NA	NO	NO	NO
comp100115_c0	3	2983	573	complete	cox1_arath ame: full=cytochrome c oxidase subunit 1 ame: full=cytochrome c oxidase polypeptide i	0	cox1_orysj ame: full=cytochrome c oxidase subunit 1 ame: full=cytochrome c oxidase polypeptide i	0	-0.0835998	0.255587	-0.00190554	0.873284	0.582795	0.99872	-0.62	0.298949	-0.523822	0.214	0.562504	0.973395	0.506533	0.304287	0.272833	0.428515	0.634266	0.807286	0.945307	-0.00593773	0.888065	0.999865	0.997833	0.999702	NA	NA	NA	NA	NA	NA	NO	NO	NO
comp100116_c0	4	2476	620	complete					-0.611308	NA	0.153892	0.0331344	NA	0.894431	-0.39	NA	-0.379194	0.441	NA	0.946624	-0.882507	NA	0.288148	0.0528644	NA	0.792331	-0.151745	NA	0.560592	0.999865	NA	0.999702	NA	NA	NA	NA	NA	NA	NO	NO	NO
comp100118_c0	3	1228	106	complete	csplo_arath ame: full=casp-like protein at4g15630	8.99073e-23	cspl8_orysj ame: full=casp-like protein os01g0363300	4.42242e-12	NA	-0.00737764	0.418819	NA	0.982336	0.646807	NA	-0.0829256	0.7617	NA	0.805354	0.572159	NA	0.0904544	0.00109836	NA	0.859161	0.999723	NA	-0.20154	-0.896239	NA	0.82472	0.87445	NA	NA	NA	NA	NA	NA	NO	NO	NO
comp100118_c1	8	2889	604	complete					0.0182088	-0.580352	0.0329247	0.951512	0.0421	0.978032	0	-0.5053	-0.252052	0.993	0.146085	0.981039	-0.00284765	-0.517145	0.142684	0.996177	0.253819	0.902463	0.0790244	0.652756	0.147317	0.999865	0.33	0.999702	NA	0.2163	NA	NA	NA	NA	NO	NO	NO
comp100119_c0	10	1620	289	complete					-0.20736	0.13986	0.138451	0.578333	0.634745	0.881	0.16	0.347174	0.136621	0.807	0.154245	0.99866	-0.734677	0.0132859	0.20529	0.0308107	0.981007	0.844761	-0.457659	-0.201722	0.249609	0.999865	0.839473	1	Inf (no dS)	0.468433	0.00195437	1	1	0	NO	NO	NO
comp100120_c2	24	2791	385	complete	atg5_arath ame: full=autophagy protein 5 ame: full=protein autophagy 5 short= 5	7.41151e-125	atg5_orysi ame: full=autophagy protein 5	1.01781e-141	0.0937728	-0.141373	-0.161627	0.73372	0.497258	0.809681	0.17	-0.372176	-0.183464	0.729	0.0837788	0.990844	0.0133662	0.0518387	-0.212981	0.974413	0.877656	0.797889	0.050087	0.612858	-0.141036	0.999865	0.294053	0.999702	NA	0.13	NA	NA	NA	NA	NO	NO	NO
comp100121_c0	51	4141	388	complete					-1.33097	0.685552	0.892657	0.0254427	0.000752567	0.411472	-0.67	0.517791	0.0507941	0.541	0.0500461	0.99866	-2.23736	0.713737	1.04258	0.00253092	0.00978765	0.335543	-0.993893	0.437305	0.840078	0.999865	0.679545	0.999702	NA	0.45	NA	NA	NA	NA	NO	NO	NO
comp100122_c0	18	4454	1074	5prime_partial	ubq12_arath ame: full=polyubiquitin 12 contains: ame: full=ubiquitin-related 1 contains: ame: full=ubiquitin-related 2 contains: ame: full=ubiquitin-related 3 flags: precursor	5.64977e-10	rub3_orysj ame: full=ubiquitin-like protein-nedd8-like protein rub3 contains: ame: full=ubiquitin-like protein contains: ame: full=nedd8-like protein rub3 ame: full= 3 ame: full=ubiquitin-related protein 3 flags: precursor	1.92726e-10	0.329551	-0.0904603	0.024913	0.0864894	0.742659	0.979767	0.16	-0.328058	0.0382404	0.683	0.274411	0.99866	0.515595	0.0449173	0.0146893	0.0669733	0.91291	0.989194	0.287359	0.628236	-0.0109056	0.999865	0.413746	0.999702	NA	0.55555	NA	NA	NA	NA	NO	NO	NO
comp100122_c1	16	2323	261	complete	Y3972_ARATHRecme: Full=Uncharacterized protein At3g49720	4.0253e-127			-0.455149	0.438841	0.448882	0.328581	0.0316799	0.369425	-0.14	0.0943662	0.21129	0.902	0.752033	0.983156	-0.814484	0.614838	0.503906	0.203468	0.00832128	0.407318	-0.167721	0.902145	0.210748	0.999865	0.212481	0.999702	NA	0.3139	NA	NA	NA	NA	NO	NO	NO
comp100123_c0	7	3081	561	complete					-0.0763363	-0.17389	-0.0654029	0.743655	0.297605	0.936451	-0.2	-0.048528	-0.0400038	0.561	0.81487	0.99866	0.0692255	-0.303679	-0.0832033	0.859703	0.218199	0.927733	0.336822	-0.162967	-0.0491651	0.999865	0.838843	0.999702	Inf (no dS)	0.2864	0.000867166	0.1519	0.0793	-0.0726	NO	NO	NO
comp100124_c0	8	2073	371	complete	pup3_arath ame: full=purine permease 3 short= 3	1.37066e-102			NA	NA	0.161014	NA	NA	0.916342	NA	NA	0.724179	NA	NA	0.773291	NA	NA	-0.250808	NA	NA	0.860018	NA	NA	-0.467772	NA	NA	0.999702	Inf (no dS)	0.223633	0.00103324	0.1473	0.3724	0.2251	NO	NO	NO
comp100124_c1	6	4180	282	complete	wox13_arath ame: full=wuschel-related homeobox 13	4.23459e-69	wox8_orysj ame: full=wuschel-related homeobox 8 ame: full= 8 ame: full=protein wox13	8.16315e-101	0.139713	0.554463	0.0265158	0.584793	0.000975097	0.982096	0.08	0.585394	0.175025	0.888	0.00316129	0.995066	0.224007	0.530614	-0.0747016	0.583157	0.0395972	0.949267	-0.0910729	0.0443127	-0.187036	0.999865	0.96439	0.999702	NA	NA	NA	NA	NA	NA	NO	NO	NO
comp100125_c0	5	2603	433	complete	fk125_arath ame: full=f-box kelch-repeat protein or23	7.98807e-103			-0.0873981	-0.369863	-0.0530521	0.753965	0.179647	0.961837	0.09	-0.595166	0.241074	0.863	0.00378394	0.981039	-0.310404	-0.0611879	-0.319672	0.378841	0.916537	0.669137	-0.165318	0.450296	-0.443107	0.999865	0.68728	0.999702	NA	-0.0028	NA	NA	NA	NA	NO	NO	NO
comp100125_c2	6	2316	723	5prime_partial	pp376_arath ame: full=pentatricopeptide repeat-containing protein mitochondrial flags: precursor	1.83381e-159	rf1_orysi ame: full=protein mitochondrial ame: full=fertility restorer ame: full=protein ppr ame: full=restorer for cms flags: precursor	2.68334e-74	-0.327528	-0.0216343	0.4106	0.361174	0.972832	0.818481	-0.32	-0.0637994	0.242724	0.535	0.915266	0.99866	-0.325942	0.111992	0.573832	0.597728	0.897368	0.733037	-0.0404221	0.619676	0.500602	0.999865	0.438773	0.999702	NA	NA	NA	NA	NA	NA	NO	NO	NO
comp100126_c0	4	2471							-0.170515	-1.20692	-1.67716	0.702205	0.0164844	0.0685306	-0.23	-1.42847	-1.03613	0.759	0.00339778	0.65957	-0.0564557	-0.993108	-3.00713	0.943496	0.272812	0.000248341	-0.142347	-0.363657	-2.18586	0.999865	0.856776	0.246201	NA	NA	NA	NA	NA	NA	NO	NO	NO
comp100127_c0	1	744			bh143_arath ame: full=transcription factor bhlh143 ame: full=basic helix-loop-helix protein 143 short= 143 short=bhlh 143 ame: full=transcription factor en 129 ame: full=bhlh transcription factor bhlh143	1.033e-09			0.295504	-0.373921	0.105886	0.292074	0.153744	0.916989	0.11	-0.479905	-0.165582	0.85	0.100714	0.997941	0.455774	-0.294587	0.26169	0.301063	0.449698	0.794343	0.0204765	0.417911	0.395256	0.999865	0.6379	0.999702	NA	NA	NA	NA	NA	NA	NO	NO	NO
comp100127_c2	19	3444	567	complete	sigb_arath ame: full=r polymerase sigma factor sigb short=sigma factor b short=sigma-b ame: full=protein aberrant chloroplast 1 ame: full=r polymerase sigma factor sig1 short=atsig1 short=sigma factor 1 ame: full=r polymerase sigma factor sig2 short=atsig2 short=sigma factor 2 ame: full=r polymerase sigma factor siga short=sigma factor a short=sigma-a flags: precursor	9.75732e-170			0.294421	0.720145	-0.225842	0.0814341	3.37e-05	0.694196	0.32	0.959583	-0.20652	0.262	8.77483e-09	0.986873	0.303105	0.450485	-0.270765	0.294091	0.036485	0.713008	-0.113352	-0.608009	-0.0692389	0.999865	0.306036	0.999702	NA	0.55555	NA	NA	NA	NA	NO	NO	NO
comp100127_c4	2	538							0.27761	-0.301246	0.324132	0.342361	0.342904	0.686355	0.08	-0.444941	0.0575913	0.904	0.229731	0.99866	0.458879	-0.150557	0.486095	0.301063	0.769096	0.53569	0.0922439	0.655312	0.492906	0.999865	0.452058	0.999702	NA	NA	NA	NA	NA	NA	NO	NO	NO
comp100129_c0	5	3218	709	complete	if4g1_arath ame: full=eukaryotic translation initiation factor isoform 4g-1 short=eif 4g-1	7.47437e-09	if4g2_orysj ame: full=eukaryotic translation initiation factor isoform 4g-2 short=eif -4g-2 short=eif 4g-2 ame: full=eukaryotic initiation factor iso-4f subunit p82 short=eif- 4f p82 subunit	2.02895e-06	-0.0210949	-0.234606	-0.0228239	0.951781	0.268365	0.985423	-0.06	-0.18411	0.0379229	0.932	0.459832	0.99866	-0.0478361	-0.30952	-0.0747349	0.924989	0.344726	0.950999	-0.106126	0.0979369	-0.12342	0.999865	0.927242	0.999702	NA	0.0028	NA	NA	NA	NA	NO	NO	NO
comp100130_c1	5	1856			rs161_arath ame: full=40s ribosomal protein s16-1	5.04429e-88	rs16_orysj ame: full=40s ribosomal protein s16	6.03176e-83	0.413078	0.0192839	0.127056	0.131396	0.969764	0.927909	0.45	-0.256318	0.708033	0.338	0.498165	0.572159	0.36601	0.249421	-0.518069	0.42433	0.746085	0.553891	-0.157395	0.0125491	-1.01426	0.999865	0.994636	0.827093	NA	NA	NA	NA	NA	NA	NO	NO	NO
comp100131_c0	10	4670	337	5prime_partial					0.778327	0.100517	0.109867	0.000800499	0.614764	0.948294	0.63	0.0750256	0.138983	0.0563	0.733105	0.99866	0.96112	0.153111	0.109233	0.00499351	0.624849	0.949347	0.194108	0.150652	0.0448483	0.999865	0.862792	0.999702	NA	0.1111	NA	NA	NA	NA	NO	NO	NO
comp100132_c1	6	3186	749	complete	frs11_arath ame: full=protein far1-related sequence 11	0			-0.117593	0.163073	-0.0136282	0.744525	0.34614	0.989689	0.05	0.232599	0.0853343	0.948	0.225321	0.99866	-0.404107	0.0351853	-0.0981829	0.329225	0.918274	0.915021	-0.239425	-0.182246	-0.183132	0.999865	0.830914	0.999702	Inf (no dS)	0.52674	0.00138951	1	1	0	NO	NO	NO
comp100132_c2	2	1752	190	5prime_partial	pdv1_arath ame: full=plastid division protein pdv1 ame: full=protein plastid division1	3.01425e-50			-0.702942	NA	NA	0.119108	NA	NA	0.02	NA	NA	0.984	NA	NA	-1.55235	NA	NA	0.000783825	NA	NA	-0.523691	NA	NA	0.999865	NA	NA	NA	0.3235	NA	NA	NA	NA	NO	NO	NO
comp100134_c0	2	4410	706	complete					-0.160863	0.15757	-0.218035	0.502365	0.369902	0.703447	-0.26	0.314946	-0.160577	0.512	0.0747561	0.995066	-0.0626843	-0.0131886	-0.279751	0.890131	0.969208	0.715521	0.194364	-0.367149	-0.143663	0.999865	0.549691	0.999702	Inf (no dS)	0.715443	0.0026204	0.7987	0.8313	0.0326	NO	NO	NO
comp100135_c0	9	2081	272	5prime_partial					0.151322	-0.0274813	0.160197	0.447368	0.892665	0.833591	0.15	-0.0126447	0.0938337	0.677	0.958134	0.99866	0.19702	-0.0373762	0.233033	0.557941	0.91291	0.780435	0.199218	0.101801	0.231246	0.999865	0.91248	0.999702	NA	NA	NA	NA	NA	NA	NO	NO	NO
comp100135_c1	8	3264	143	5prime_partial					0.338793	-0.589219	0.317836	0.132406	0.0138891	0.701389	0.2	-0.857618	0.0687339	0.58	8.48182e-05	0.99866	0.4922	-0.415838	0.394622	0.171441	0.289743	0.636356	0.0492263	0.674941	0.285773	0.999865	0.539844	0.999702	NA	NA	NA	NA	NA	NA	NO	NO	NO
comp100136_c2	75	3552	507	complete					0.221705	0.170969	-0.280393	0.57001	0.555166	0.609599	0.48	-0.428357	-0.139265	0.412	0.138207	0.997543	-0.110132	0.615796	-0.364217	0.823584	0.0393413	0.588626	-0.178504	1.15008	-0.147148	0.999865	0.0948217	0.999702	NA	NA	NA	NA	NA	NA	NO	NO	NO
comp100137_c0	33	2346	580	complete	ndb3_arath ame: full=d h dehydrogese mitochondrial flags: precursor	0			-2.15444	0.152914	0.0523732	0.00184307	0.478261	0.96512	-1.5	-0.13137	-0.435738	0.201	0.55905	0.806646	-2.91169	0.474911	0.35784	0.00403541	0.0946565	0.68085	-0.490425	0.191624	0.62867	0.999865	0.827971	0.999702	NA	0.2189	NA	NA	NA	NA	NO	NO	NO
comp100138_c0	15	3963	779	5prime_partial					0.0795032	-0.375546	0.0305037	0.854589	0.0961883	0.977766	0.19	-0.653719	0.067751	0.785	0.0134827	0.99866	-0.121738	-0.133635	0.00175823	0.828517	0.729893	0.998956	-0.431861	0.762383	-0.0481476	0.999865	0.275193	0.999702	NA	NA	NA	NA	NA	NA	NO	NO	NO
comp100139_c3	11	2926	585	5prime_partial	tad2a_arath ame: full=transcriptiol adapter ada2a short= 2a	3.77694e-22	tada2_orysj ame: full=transcriptiol adapter ada2	1.67484e-34	-0.298577	-0.160495	-0.151697	0.308283	0.452106	0.885532	-0.16	-0.0613035	0.244463	0.793	0.772005	0.973395	-0.511635	-0.317564	-0.604211	0.254906	0.330968	0.356292	-0.446376	-0.356718	-0.892614	0.999865	0.588212	0.812631	NA	0.1678	NA	NA	NA	NA	NO	NO	NO
comp100140_c0	5	416	138	interl	r13l1_arath ame: full= disease resistance rpp13-like protein 1	4.1803e-21			NA	0.204229	0.283354	NA	0.640942	0.704537	NA	0.31077	0.344107	NA	0.553524	0.938726	NA	-0.000432042	0.280184	NA	0.999581	0.74868	NA	-0.119612	0.0629298	NA	0.939472	0.999702	Inf (no dS)	0.04684	0.00406691	1	0	0	NO	NO	NO
comp100141_c0	35	5078	480	complete					0.515546	0.237465	0.149078	0.027787	0.365499	0.901802	0.49	0.556437	0.151852	0.164	0.0112466	0.99866	0.53312	-0.1156	0.0618795	0.168816	0.770393	0.966196	-0.184608	-0.688315	-0.209469	0.999865	0.295206	0.999702	NA	0.5882	NA	NA	NA	NA	NO	NO	NO
comp100142_c4	9	3460	895	complete	fer_arath ame: full=receptor-like protein kise feronia ame: full=protein sirene flags: precursor	0	cerk1_orysj ame: full=chitin elicitor receptor kise 1 short= 1 ame: full= domain receptor-like kise 1 short= rlk1 short= -containing receptor-like kise 1 flags: precursor	8.45671e-52	0.0242937	0.175681	-0.316761	0.952007	0.618665	0.699404	0.06	-0.482514	-0.456831	0.934	0.0925692	0.91133	-0.0387932	0.669191	-0.219482	0.943679	0.135636	0.86955	-0.302512	1.01234	0.283027	0.999865	0.296632	0.999702	0.616	0.8644	0.00206704	0.4997	0.5394	0.0396	NO	NO	NO
comp100142_c5	2	1257			p24d9_arath ame: full=transmembrane emp24 domain-containing protein p24delta9 ame: full=p24 family protein delta2c short=p24delta2c ame: full=p24 family protein delta9 short=p24delta9 flags: precursor	3.26145e-84			-0.290579	-0.158756	-0.0512538	0.438408	0.597299	0.964129	-0.06	-0.353186	0.00650091	0.952	0.217187	0.99957	-0.630113	0.00756688	-0.0683019	0.223064	0.989536	0.955606	-0.276236	0.22315	0.00663946	0.999865	0.854499	0.999702	NA	NA	NA	NA	NA	NA	NO	NO	NO
comp100143_c3	19	2623	608	5prime_partial	kt1_arath ame: full=katanin p60 atpase-containing subunit a1 short=katanin p60 subunit a1 ame: full=cad atpase ame: full=katanin-1 short=atp60 ame: full=protein botero 1 ame: full=protein ectopic root hair 3 ame: full=protein fat root ame: full=protein fragile fiber 2 short= 1 ame: full=p60 katanin	6.38321e-61	prs4_orysj ame: full=26s protease regulatory subunit 4 homolog ame: full=tat-binding protein homolog 2	5.23675e-42	-0.0607202	0.0837767	-0.224338	0.859523	0.758765	0.733509	-0.26	0.165357	-0.251655	0.623	0.560921	0.973331	0.150098	-0.00358432	-0.200111	0.744338	0.994798	0.845135	0.321426	-0.149769	0.0617555	0.999865	0.905978	0.999702	NA	NA	NA	NA	NA	NA	NO	NO	NO
comp100144_c0	2	2266	359	complete	y3720_arath ame: full=upf0481 protein at3g47200	7.01781e-19			-0.430804	NA	NA	0.305621	NA	NA	-0.32	NA	NA	0.695	NA	NA	-0.576135	NA	NA	0.414516	NA	NA	-0.548071	NA	NA	0.999865	NA	NA	Inf (no dS)	0.25048	0.0022566	0.5628	0.5043	-0.0585	NO	NO	NO
comp100145_c0	49	4876	386	complete	lht1_arath ame: full=lysine histidine transporter 1	0	prot2_orysj ame: full=probable proline transporter 2	2.07128e-20	-0.238245	-0.322598	-0.787003	0.416032	0.540044	0.476	-0.25	-1.66327	-1.0243	0.626	6.58014e-07	0.618958	-0.312265	0.789468	-0.57643	0.494231	0.18531	0.67776	-0.391709	1.77746	0.494399	0.999865	0.267685	1	NA	0.1343	NA	NA	NA	NA	NO	NO	NO
comp100146_c1	13	889	218	5prime_partial					1.17131	0.186985	NA	1.11e-07	0.499018	NA	1.33	-0.278586	NA	4.9e-06	0.368647	NA	1.04236	0.47731	NA	0.00103368	0.18423	NA	-0.0667699	0.719607	NA	0.999865	0.392771	NA	NA	NA	NA	NA	NA	NA	NO	NO	NO
comp100147_c1	48	5013	535	complete			ima1a_orysj ame: full=importin subunit alpha-1a	0	0.205492	0.120951	-0.0132717	0.32731	0.607337	0.992	0.14	-0.0714471	-0.411919	0.741	0.778333	0.937709	0.283706	0.293577	0.179816	0.395781	0.405125	0.885481	0.0585943	0.315836	0.576861	0.999865	0.756782	1	NA	NA	NA	NA	NA	NA	NO	NO	NO
comp100148_c1	42	3591	523	complete			gsh1b_orysi ame: full=glutamate--cysteine ligase chloroplastic ame: full=gamma-ecs b short=gcs b ame: full=gamma-glutamylcysteine synthetase b flags: precursor	0	0.141576	0.123272	0.200479	0.606637	0.59043	0.814726	-0.07	0.370207	0.0454616	0.898	0.0673733	0.99866	0.332457	-0.100597	0.331181	0.401458	0.789486	0.721422	0.351141	-0.181764	0.347033	0.999865	0.831162	0.999702	Inf (no dS)	0.07812	0.00140217	1	1	0	NO	NO	NO
comp100149_c1	23	6146	784	complete	arid4_arath ame: full=at-rich interactive domain-containing protein 4 short=arid domain-containing protein 4	0			0.115159	-0.0330301	-0.362935	0.629318	0.880172	0.452567	0.12	-0.220699	-0.658664	0.801	0.248251	0.38093	0.091936	0.167344	-0.158572	0.810886	0.603934	0.868964	0.0649664	0.236424	0.409271	0.999865	0.780187	0.999702	Inf (no dS)	2.85714e-05	0.0014881	0	0	0	NO	NO	NO
comp100151_c2	15	3654	540	complete					0.289365	-0.274246	-0.215895	0.197081	0.201154	0.789447	0.12	-0.243431	0.0364581	0.801	0.282126	0.99866	0.506541	-0.323674	-0.418695	0.129858	0.366202	0.58056	0.00634831	-0.112973	-0.399737	0.999865	0.903724	0.999702	NA	0.7442	NA	NA	NA	NA	NO	NO	NO
comp100151_c4	11	2763	202	complete					-0.218813	-0.0994056	0.0322361	0.231092	0.641234	0.969593	-0.25	-0.118261	0.11213	0.443	0.584651	0.99866	-0.172018	-0.0679964	-0.0344919	0.594107	0.853981	0.971974	0.0418204	0.0883069	-0.132675	0.999865	0.933386	0.999702	NA	NA	NA	NA	NA	NA	NO	NO	NO
comp100152_c0	7	3576							-0.0260477	-0.220851	NA	0.954069	0.535429	NA	0.35	-0.364385	NA	0.512	0.212602	NA	-0.42934	-0.149414	NA	0.347482	0.827948	NA	-0.33006	-0.0502244	NA	0.999865	0.984479	NA	NA	NA	NA	NA	NA	NA	NO	NO	NO
comp100153_c0	50	3763	316	complete	ktnb1_arath ame: full=katanin p80 wd40 repeat-containing subunit b1 homolog	2.67203e-10	pub72_orysj ame: full=u-box domain-containing protein 72 ame: full=plant u-box protein 72 short= 72	9.76911e-10	0.824106	-0.167797	-0.390868	0.000516225	0.602585	0.74164	0.59	-0.719482	-0.421143	0.0341	0.0153687	0.988437	1.08275	0.118092	-0.377707	0.00378462	0.796041	0.793513	-0.135575	1.21035	0.0928713	0.999865	0.335227	0.999702	NA	1	NA	NA	NA	NA	NO	NO	NO
comp100154_c0	16	5950	748	5prime_partial	c3h36_arath ame: full=zinc finger ccch domain-containing protein 36 short= 3h36	8.55038e-06			0.372408	-0.742864	0.213351	0.21081	0.00297426	0.81129	0.32	-0.967248	0.185126	0.558	0.00194255	0.995066	0.447199	-0.622758	0.17713	0.273666	0.114142	0.887519	-0.0223047	0.669924	-0.0710525	0.999865	0.479767	0.999702	NA	NA	NA	NA	NA	NA	NO	NO	NO
comp100155_c0	9	3095	743	complete	phyb_arath ame: full=phytochrome b	5.53727e-164	phyb_orysi ame: full=phytochrome b	0	-0.0939555	-0.197894	-1.24817	0.695914	0.434422	0.00322692	-0.04	-0.0221328	-1.01935	0.934	0.946132	0.267311	-0.142788	-0.436721	-1.37941	0.707278	0.216159	0.00129165	-0.187923	-0.345894	-0.208542	0.999865	0.665504	0.999702	Inf (no dS)	0.443933	0.000820713	0.1684	0.2045	0.0362	NO	NO	NO
comp100156_c0	12	3597	452	complete					0.126848	-0.133108	-0.304672	0.610676	0.495314	0.589241	0.08	0.0506066	-0.224426	0.88	0.8189	0.982473	0.111572	-0.340596	-0.396552	0.781311	0.191267	0.564424	-0.0142083	-0.43329	-0.236073	0.999865	0.474132	0.999702	NA	0.6006	NA	NA	NA	NA	NO	NO	NO
comp100157_c1	31	3564	144	complete	uev1d_arath ame: full=ubiquitin-conjugating enzyme e2 variant 1d short=ubc enzyme variant 1d ame: full=protein mms zwei homolog 4	3.42636e-85			-0.321286	-0.0677117	0.0630324	0.105136	0.757	0.948963	-0.28	0.0424403	-0.304256	0.45	0.851014	0.938726	-0.404959	-0.13577	0.262664	0.170697	0.684711	0.752159	0.100617	-0.347304	0.555639	0.999865	0.592	0.999702	NA	NA	NA	NA	NA	NA	NO	NO	NO
comp100157_c4	9	2362	463	complete	tar3_arath ame: full=tryptophan aminotransferase-related protein 3	1.50116e-144			0.484114	1.16755	0.0469026	0.0729426	8.71e-06	0.97302	0.24	1.61613	0.337	0.571	1.78198e-13	0.943803	0.752544	0.522012	-0.2955	0.0546277	0.0901471	0.768251	0.341779	-1.06726	-0.713122	0.999865	0.102948	0.986897	NA	0.4625	NA	NA	NA	NA	NO	NO	NO
comp100157_c5	2	5323	1543	complete	dnmt1_arath ame: full=d (cytosine-5)-methyltransferase 1 ame: full=d methyltransferase 01 ame: full=d methyltransferase 2 ame: full=d methyltransferase short=d metase short= ame: full=d methyltransferase ddm2 ame: full=protein decreased d methylation 2	0	dnm1b_orysj ame: full=d (cytosine-5)-methyltransferase 1b short= 1b ame: full=d methyltransferase 1-2 short= 1-2	0	0.0913091	NA	0.640165	0.858118	NA	0.46345	0.35	NA	-0.414584	0.648	NA	0.950525	-0.23795	NA	1.13453	0.686988	NA	0.174355	0.10203	NA	1.29217	0.999865	NA	0.628241	0.3397	1	0.000864118	0.2598	0.2808	0.021	NO	NO	NO
comp100158_c1	6	2081							0.904975	0.187564	0.709316	1.83e-06	0.566772	0.16834	0.82	0.0652236	0.924186	0.000943	0.890483	0.266249	1.01868	0.21658	0.530763	0.000564421	0.644881	0.445895	0.484736	0.452136	-0.376936	0.999865	0.718697	0.999702	NA	NA	NA	NA	NA	NA	NO	NO	NO
comp100158_c2	10	2345	132	complete					0.317262	-0.0806085	0.362953	0.0951447	0.788302	0.509	0.27	-0.303739	0.360196	0.418	0.349201	0.899898	0.364414	0.0316059	0.312959	0.261433	0.942749	0.675808	0.128246	0.685821	-0.103859	0.999865	0.469053	1	NA	0.125	NA	NA	NA	NA	NO	NO	NO
comp100158_c3	2	437	129	interl					0.730049	0.494904	0.47701	0.000160223	0.0336133	0.342491	0.65	0.355632	0.551307	0.018	0.26614	0.662332	0.819017	0.512896	0.367318	0.00872481	0.108751	0.638447	0.204521	0.361416	-0.310647	0.999865	0.762298	0.999702	NA	NA	NA	NA	NA	NA	NO	NO	NO
comp100159_c0	11	2613	569	complete	tcx5_arath ame: full=protein tesmin tso1-like cxc 5 short= 5	2.61317e-150			0.162681	-0.109609	0.106292	0.412892	0.598184	0.896367	0.17	-0.304277	0.196229	0.657	0.150825	0.986873	0.159259	0.0463398	-0.00614543	0.650137	0.901671	0.996128	0.0668279	0.349658	-0.376855	0.999865	0.649583	0.999702	Inf (no dS)	0	0.00117165	0	0	0	NO	NO	NO
comp100160_c0	88	6432	718	5prime_partial	y1342_arath ame: full=phd finger protein at1g33420	0			-0.247138	-0.314048	0.00691231	0.259213	0.0536274	0.995204	-0.26	-0.545833	-0.0180607	0.515	0.00099375	0.999318	-0.251883	-0.138218	-0.0173498	0.505276	0.646028	0.988192	-0.0172864	0.376449	-0.0626918	0.999865	0.593744	0.999702	NA	1	NA	NA	NA	NA	NO	NO	NO
comp100161_c0	33	2292	305	complete	bgl17_arath ame: full=beta-glucosidase 17 short= 17 flags: precursor	9.97002e-109	bgl12_orysj ame: full=beta-glucosidase 12 short=os4bglu12 flags: precursor	4.73388e-127	-1.65983	-1.32549	NA	5.47e-08	0.000241701	NA	-1.72	-1.18771	NA	1.19e-05	0.00174096	NA	-1.58585	-1.31804	NA	0.00243206	0.0276627	NA	0.627556	-0.0534261	NA	0.999865	0.971668	NA	Inf (no dS)	0.0931333	0.00109897	0	0	0	NO	NO	NO
comp100163_c0	4	7773	1054	complete					0.289476	0.241772	-0.462551	0.296516	0.20268	0.425683	0.07	0.351148	-0.189183	0.904	0.072893	0.992165	0.55281	0.0814146	-0.745155	0.171272	0.814118	0.228158	0.0882605	-0.249997	-0.609167	0.999865	0.731401	0.999702	NA	0.211	NA	NA	NA	NA	NO	NO	NO
comp100164_c3	35	2410	599	interl	arff_arath ame: full=auxin response factor 6	1.06079e-87	arff_orysj ame: full=auxin response factor 6 ame: full= 6a	3.29119e-98	0.0785228	-0.297237	0.151027	0.819932	0.388187	0.887	0.01	-0.693865	0.557806	0.989	0.0644345	0.703218	0.155602	-0.0948755	-0.325365	0.766378	0.867259	0.653808	0.119156	1.19274	-0.733712	0.999865	0.231272	0.889	NA	NA	NA	NA	NA	NA	NO	NO	NO
comp100164_c4	2	2803			arff_arath ame: full=auxin response factor 6	1.25487e-25	arfq_orysj ame: full=auxin response factor 17	9.6384e-28	0.145137	-0.120595	0.256454	0.617528	0.780128	0.697622	-0.04	-0.368403	0.402505	0.946	0.493053	0.876557	0.353371	-0.0799479	0.212949	0.391182	0.879571	0.81616	0.257694	1.50117	-0.0291175	0.999865	0.262505	0.999702	NA	NA	NA	NA	NA	NA	NO	NO	NO
comp100165_c0	15	1734	394	5prime_partial	gatl7_arath ame: full=probable galacturonosyltransferase-like 7	0			0.0499238	NA	-0.947722	0.885331	NA	0.237614	0.21	NA	-1.05706	0.682	NA	0.469773	-0.191922	NA	-1.0139	0.700317	NA	0.335263	-0.390042	NA	-0.313792	0.999865	NA	0.999702	Inf (no dS)	0.03615	0.00189427	0	0	0	NO	NO	NO
comp100165_c2	1	5793	1804	complete					0.328885	0.483074	0.467733	0.0849732	0.00681334	0.308131	0.13	0.624586	0.567144	0.759	0.00178603	0.558119	0.560579	0.336665	0.400974	0.0307108	0.220776	0.523712	0.347965	-0.250968	-0.123892	0.999865	0.732185	0.999702	Inf (no dS)	0.468	0.00058204	0.4364	0.4747	0.0383	NO	NO	NO
comp100166_c0	20	5932	824	complete					0.0491373	0.0642907	0.0532813	0.839113	0.741136	0.949989	-0.01	0.119144	-0.0441632	0.982	0.574419	0.99866	0.125772	0.0109753	0.115265	0.732107	0.977855	0.902278	0.223377	-0.084561	0.0750799	0.999865	0.927242	0.999702	NA	1	NA	NA	NA	NA	NO	NO	NO
comp100167_c1	20	2285	552	5prime_partial	bbm_arath ame: full=ap2-like ethylene-responsive transcription factor bbm short= ame: full=protein aintegumenta-like 2 ame: full=protein baby boom	2.18714e-129			-0.958588	NA	NA	0.0593555	NA	NA	-1.5	NA	NA	0.023	NA	NA	-0.422961	NA	NA	0.641176	NA	NA	-0.00302939	NA	NA	0.999865	NA	NA	NA	1	NA	NA	NA	NA	NO	NO	NO
comp100168_c0	23	6747	348	complete	clc1_arath ame: full=clathrin light chain 1	2.65466e-58	clc2_orysj ame: full=clathrin light chain 2	1.36884e-61	0.122408	-0.0664286	-0.15797	0.669241	0.780301	0.855438	0.15	-0.0818414	0.138266	0.79	0.730953	0.99866	0.0870755	-0.0397337	-0.44428	0.851015	0.927179	0.506887	-0.0805986	-0.126742	-0.543653	0.999865	0.911994	0.999702	NA	NA	NA	NA	NA	NA	NO	NO	NO
comp100169_c0	11	1185	204	5prime_partial	m860_arath ame: full=uncharacterized mitochondrial protein g00860 ame: full=orf158	1.03539e-19			NA	-0.556927	NA	NA	0.155	NA	NA	-0.621258	NA	NA	0.231633	NA	NA	-0.660083	NA	NA	0.211651	NA	NA	0.758625	NA	NA	0.66	NA	Inf (no dS)	0.1496	0.00289838	0	0	0	NO	NO	NO
comp100170_c0	27	4413	311	complete	y3720_arath ame: full=upf0481 protein at3g47200	4.59377e-33			0.772274	-0.174627	0.270731	0.00338751	0.595437	0.747265	0.69	-0.217898	0.391781	0.0833	0.53981	0.919997	0.879012	-0.231954	0.102058	0.0155381	0.640933	0.937023	-0.0325008	0.230571	-0.363258	0.999865	0.897221	0.999702	NA	1	NA	NA	NA	NA	NO	NO	NO
comp100171_c0	13	2828	265	complete					0.0261986	-0.693319	-0.565524	0.909658	0.000596553	0.499927	0.04	-0.577157	-0.232198	0.936	0.00485797	0.99866	0.0406422	-0.879083	-0.591539	0.91276	0.00255314	0.585261	-0.0641848	-0.200983	-0.0882742	0.999865	0.863704	0.999702	NA	0.2656	NA	NA	NA	NA	NO	NO	NO
comp100172_c1	39	6094	195	complete	arf2b_arath ame: full=adp-ribosylation factor 2-b short= 2 ame: full=arf1-like protein u5	4.26115e-80	arf2_orysj ame: full=adp-ribosylation factor 2	5.90785e-83	0.222143	0.295933	0.271316	0.212184	0.0954161	0.58775	0.18	0.00466456	0.158158	0.577	0.980915	0.995066	0.258935	0.572982	0.314963	0.374932	0.0180411	0.595267	0.0880345	0.460949	0.152858	0.999865	0.502946	0.999702	NA	0	NA	NA	NA	NA	NO	NO	NO
comp100173_c0	4	2603	638	complete	r13l4_arath ame: full=disease resistance rpp13-like protein 4	7.73221e-46			NA	-0.371368	-1.1151	NA	0.435168	0.171707	NA	-1.52413	-1.75133	NA	0.000201713	0.138589	NA	0.426167	-0.847032	NA	0.516571	0.455457	NA	1.77135	0.620887	NA	0.215037	0.999702	Inf (no dN)	0.435775	0.00123049	0.2595	0.2367	-0.0228	NO	NO	NO
comp100175_c0	7	1703	471	5prime_partial					-0.111143	0.689305	0.352381	0.614525	2.14e-06	0.484701	-0.19	0.794949	0.284427	0.6	7.57103e-07	0.938726	-0.0365848	0.593535	0.409225	0.925955	0.00510135	0.538237	0.247444	-0.194121	0.145478	0.999865	0.792	0.999702	NA	0	NA	NA	NA	NA	NO	NO	NO
comp100176_c1	19	2121	325	5prime_partial					-0.155562	-0.0188828	0.115882	0.690874	0.951468	0.896996	0.11	-0.337607	0.202495	0.887	0.167187	0.985223	-0.507399	0.201637	0.0818531	0.334806	0.602101	0.941182	-0.324387	0.542725	-0.00608235	0.999865	0.611629	0.999702	NA	NA	NA	NA	NA	NA	NO	NO	NO
comp100176_c2	19	2562	253	interl	spsy_arath ame: full=spermine synthase short=spmsy ame: full=spermidine aminopropyltransferase	6.02285e-85	spd1_orysj ame: full=spermidine synthase 1 short=spdsy 1 ame: full=putrescine aminopropyltransferase 1	1.22184e-73	0.442331	0.0751465	0.0610929	0.0184205	0.736521	0.942896	0.33	-0.00773091	0.065272	0.316	0.977319	0.99866	0.539279	0.123412	0.0463438	0.0735593	0.734272	0.965673	0.103786	0.180952	-0.0326287	0.999865	0.846607	0.999702	NA	NA	NA	NA	NA	NA	NO	NO	NO
comp100177_c0	7	2164	446	complete	prs4a_arath ame: full=26s proteasome regulatory subunit 4 homolog a ame: full=26s proteasome aaa-atpase subunit rpt2a ame: full=26s proteasome subunit 4 homolog a ame: full=protein halted root ame: full=regulatory particle triple-a atpase subunit 2a	0	prs4_orysj ame: full=26s protease regulatory subunit 4 homolog ame: full=tat-binding protein homolog 2	0	-0.353223	-0.0426773	-0.107539	0.160647	0.849003	0.907611	-0.41	0.0294825	-0.100193	0.346	0.898299	0.99866	-0.30216	-0.0894829	-0.0838961	0.46731	0.799681	0.945698	0.243964	-0.152936	0.091914	0.999865	0.872869	0.999702	Inf (no dS)	0.0804667	0.00104634	0	0	0	NO	NO	NO
comp100178_c0	14	3493	879	complete					-0.101378	-0.0888462	-0.0795628	0.697159	0.622694	0.917159	0	-0.0690656	-0.0857255	0.998	0.735493	0.99866	-0.231576	-0.105679	-0.0998941	0.540919	0.734332	0.910666	-0.0594388	-0.0179234	-0.0685513	0.999865	0.987635	0.999702	NA	NA	NA	NA	NA	NA	NO	NO	NO
comp100179_c1	16	3016	517	complete					NA	0.149991	NA	NA	0.761496	NA	NA	0.492467	NA	NA	0.296617	NA	NA	-0.247189	NA	NA	0.745702	NA	NA	-0.43501	NA	NA	0.712545	NA	NA	NA	NA	NA	NA	NA	NO	NO	NO
comp100180_c1	33	1905	454	complete	p2c03_arath ame: full=protein phosphatase 2c 3 short= 2c03 ame: full=protein akt1-interacting 1 ame: full=protein phosphatase 2c aip1 short=pp2c aip1	2.0986e-129	p2c09_orysj ame: full=probable protein phosphatase 2c 9 short= 2c09	6.44653e-127	0.248759	-0.258434	-0.471862	0.439353	0.637119	0.628515	0.18	-1.44199	0.0863694	0.761	0.000171405	0.99866	0.387172	0.636372	-0.788047	0.460872	0.350603	0.364236	-0.226737	2.01823	-0.734077	0.999865	0.0947343	0.999702	Inf (no dS)	0.7421	0.00182388	1	1	0	NO	NO	NO
comp100180_c2	21	3284	398	complete					-0.976971	0.768191	0.543129	0.424391	0.0175901	0.432284	0.61	0.158851	0.607477	0.744	0.673846	0.811224	-3.0669	1.17436	0.483226	0.00143061	0.00790942	0.532128	-1.67278	1.22536	-0.0939049	0.999865	0.316216	0.999702	NA	0.397	NA	NA	NA	NA	NO	NO	NO
comp100180_c3	2	4324	1015	complete	uvr8_arath ame: full=ultraviolet-b receptor uvr8 ame: full=protein uv-b resistance 8 ame: full=rcc1 domain-containing protein uvr8	5.45169e-52	brxl1_orysj ame: full=protein brevis radix-like 1 short= 1	7.54197e-17	-1.04168	NA	NA	0.0221276	NA	NA	-0.63	NA	NA	0.387	NA	NA	-1.46069	NA	NA	0.0289319	NA	NA	-0.215767	NA	NA	0.999865	NA	NA	Inf (no dS)	0.275433	0.000441589	1	1	0	NO	NO	NO
comp100182_c0	59	4097	475	5prime_partial	psb3a_arath ame: full=proteasome subunit beta type-3-a ame: full=20s proteasome beta subunit c-1 ame: full=proteasome component t	4.4567e-136	psb3_orysj ame: full=proteasome subunit beta type-3 ame: full=20s proteasome alpha subunit c ame: full=20s proteasome subunit beta-3	2.00261e-137	-0.0468604	0.000114651	-0.0509328	0.85461	0.999534	0.951802	-0.07	0.0741753	-0.0858934	0.889	0.726103	0.99866	0.000499465	-0.0448973	-0.0153862	0.999629	0.887145	0.988853	0.312001	-0.182256	0.115567	0.999865	0.813986	0.999702	NA	NA	NA	NA	NA	NA	NO	NO	NO
comp100183_c0	5	2723	362	complete	tmkl1_arath ame: full= kise-like protein tmkl1 flags: precursor	9.95949e-63	fon1_orysj ame: full=leucine-rich repeat receptor-like kise protein floral organ number1 short= 1 ame: full=clv1-like lrr receptor kise flags: precursor	2.42595e-22	0.278939	NA	NA	0.337552	NA	NA	0.15	NA	NA	0.764	NA	NA	0.38239	NA	NA	0.405019	NA	NA	0.00537524	NA	NA	0.999865	NA	NA	NA	0.1831	NA	NA	NA	NA	NO	NO	NO
comp100183_c1	17	4507	100	complete	nu1m_arath ame: full=dh-ubiquinone oxidoreductase chain 1 ame: full=dh dehydrogese subunit 1	1.10528e-127	nu1c_oryni ame: full=d h-quinone oxidoreductase subunit chloroplastic ame: full=d h dehydrogese subunit 1 short=ndh subunit 1 ame: full=dh-plastoquinone oxidoreductase subunit 1	1.21545e-43	0.200026	-0.00396744	0.0188581	0.468968	0.993844	0.99198	0.09	-0.00563321	-0.369839	0.855	0.992839	0.995066	0.344873	0.088644	0.242247	0.422706	0.87611	0.851596	0.381046	0.478438	0.705383	0.999865	0.735953	0.999702	NA	NA	NA	NA	NA	NA	NO	NO	NO
comp100184_c2	80	3819	554	complete	pp248_arath ame: full=pentatricopeptide repeat-containing protein mitochondrial flags: precursor	4.74229e-149	rf1_orysi ame: full=protein mitochondrial ame: full=fertility restorer ame: full=protein ppr ame: full=restorer for cms flags: precursor	1.37242e-34	-0.117298	-0.322116	-0.098232	0.60203	0.0980232	0.902997	-0.21	-0.334823	-0.186326	0.557	0.120865	0.990844	-0.042696	-0.305109	-0.0249428	0.920409	0.358074	0.981372	0.0516594	0.113843	0.22207	0.999865	0.911405	0.999702	NA	NA	NA	NA	NA	NA	NO	NO	NO
comp100185_c5	16	2480	426	complete	cds1_arath ame: full=phosphatidate cytidylyltransferase ame: full=cdp-dag synthase ame: full=cdp-dg synthase ame: full=cdp-diacylglycerol synthase short=cds ame: full=cdp-diglyceride pyrophosphorylase ame: full=cdp-diglyceride synthase ame: full=ctp:phosphatidate cytidylyltransferase	0			-0.0145215	0.0707602	-0.00787225	0.954858	0.745781	0.99302	-0.17	0.210204	0.0233876	0.625	0.315158	0.99866	0.119355	-0.0429297	0.0134936	0.724889	0.908761	0.989648	0.343891	-0.245376	0.113883	0.999865	0.718623	0.999702	NA	-0.0149	NA	NA	NA	NA	NO	NO	NO
comp100186_c0	5	4515			pen2_arath ame: full=probable gamma-secretase subunit pen-2	2.59546e-43			-0.667952	-0.205463	0.079797	0.0443326	0.292083	0.933169	-0.35	-0.243162	0.42894	0.589	0.291709	0.791981	-1.0951	-0.168294	-0.18576	0.0220687	0.634266	0.840694	-0.374749	0.173955	-0.480685	0.999865	0.847926	0.999702	NA	NA	NA	NA	NA	NA	NO	NO	NO
comp100187_c1	40	6004	475	complete	ippk_arath ame: full=inositol-pentakisphosphate 2-kise ame: full=inositol- -pentakisphosphate 2-kise ame: full=ins( )p5 2-kise short= 1 short= 5 2-kise	1.24037e-133			-0.141412	-0.640965	-0.416794	0.620989	0.0024487	0.510879	-0.41	-0.383808	-0.136222	0.197	0.119408	0.99866	0.166122	-0.930228	-0.642127	0.722703	0.000918907	0.342751	0.364102	-0.526994	-0.473909	0.999865	0.425857	0.999702	NA	0.125	NA	NA	NA	NA	NO	NO	NO
comp100188_c0	7	2194	561	complete					-0.683106	-0.731654	-0.645348	0.0271087	0.0497174	0.363651	-0.68	-0.641703	-0.774649	0.177	0.0424154	0.516901	-0.747062	-0.833634	-0.632236	0.115203	0.16285	0.523712	-0.112747	0.0207144	-0.156305	0.999865	0.994199	0.999702	NA	NA	NA	NA	NA	NA	NO	NO	NO
comp100190_c1	9	3394	796	complete					0.928562	0.072931	0.541453	0.000285948	0.849066	0.370294	0.77	0.149169	0.497015	0.0454	0.739418	0.779485	1.08889	-0.0861463	0.530878	0.0085137	0.895216	0.519537	-0.0244162	-0.138889	-0.132899	0.999865	0.90663	0.999702	Inf (no dS)	0.283817	0.00131692	0.2287	0.2431	0.0144	NO	NO	NO
comp100191_c0	26	1758	329	5prime_partial	upp_arath ame: full=uracil chloroplastic short=uprtase ame: full=ump pyrophosphorylase flags: precursor	3.53618e-120			-0.0670758	-0.595088	-0.286201	0.809054	0.000885952	0.638732	-0.11	-0.487714	-0.309383	0.804	0.0187479	0.954103	-0.033983	-0.748063	-0.269005	0.940566	0.00619292	0.762904	-0.292163	-0.217503	0.0936061	0.999865	0.796228	0.999702	NA	0.2656	NA	NA	NA	NA	NO	NO	NO
comp100191_c2	3	1451	466	3prime_partial	u496k_arath ame: full=upf0496 protein at1g20180	7.1992e-39	u496c_orysi ame: full=upf0496 protein 3	7.58118e-44	0.00536447	NA	NA	0.991424	NA	NA	0.04	NA	NA	0.969	NA	NA	-0.0686073	NA	NA	0.917168	NA	NA	0.238812	NA	NA	0.999865	NA	NA	NA	NA	NA	NA	NA	NA	NO	NO	NO
comp100192_c0	1	880	145	complete					NA	0.645185	0.427452	NA	0.0114933	0.555834	NA	0.938923	0.334486	NA	0.000522578	0.981175	NA	0.297047	0.498993	NA	0.388131	0.468675	NA	-0.821538	0.245248	NA	0.262505	0.999702	NA	0.8053	NA	NA	NA	NA	NO	NO	NO
comp100192_c2	38	5584	812	5prime_partial	arfc_arath ame: full=auxin response factor 3 ame: full=protein ettin	6.00448e-169	arfo_orysj ame: full=auxin response factor 15 ame: full=ettin-like protein 1 ame: full= 1	0	-0.0205865	-0.167261	-0.182017	0.961811	0.52743	0.819626	-0.17	-0.131733	0.00239311	0.806	0.657142	0.99957	0.114373	-0.249561	-0.323207	0.840575	0.563653	0.707401	-0.0237611	-0.00708158	-0.284744	0.999865	0.995962	0.999702	Inf (no dS)	0.4138	0.000779967	1	1	0	NO	NO	NO
comp100192_c3	2	804	119	interl	arfb_arath ame: full=auxin response factor 2 ame: full=arf1-binding protein short=arf1-bp ame: full=protein megaintegumenta	7.38785e-08	arfw_orysi ame: full=auxin response factor 23 ame: full= 1	1.52346e-13	0.299144	0.0288471	0.301904	0.194821	0.942218	0.680092	0.24	0.114256	-0.247914	0.577	0.799178	0.989181	0.366496	-0.00693178	0.551002	0.301063	0.99115	0.403794	0.318098	0.0779888	0.773634	0.999865	0.956456	0.882066	NA	NA	NA	NA	NA	NA	NO	NO	NO
comp100193_c0	40	4430	502	complete					0.105864	-0.292185	-0.0199895	0.634978	0.083615	0.983996	0.01	-0.450426	0.0844761	0.991	0.0120311	0.99866	0.222044	-0.186735	-0.105939	0.498269	0.538671	0.912031	0.160209	0.250078	-0.176029	0.999865	0.726054	0.999702	NA	NA	NA	NA	NA	NA	NO	NO	NO
comp100194_c2	38	3519	375	complete					0.0187986	-0.0668986	-0.468168	0.954571	0.861543	0.608171	0	-0.251337	-0.611826	0.998	0.543666	0.923097	0.0248891	-0.107029	-0.315628	0.961818	0.832888	0.820445	-0.109483	0.448178	0.453969	0.999865	0.815822	0.999702	NA	1	NA	NA	NA	NA	NO	NO	NO
comp100195_c0	9	4405	309	complete					0.782667	0.445467	1.17943	0.000339937	0.017587	0.00564984	0.84	0.255947	0.961556	0.006	0.282219	0.381176	0.782747	0.631275	1.27992	0.0179	0.0167366	0.00224565	0.209292	0.317013	0.363573	0.999865	0.680065	0.999702	NA	NA	NA	NA	NA	NA	NO	NO	NO
comp100195_c2	1	1005			camt4_arath ame: full=caffeoyl- o-methyltransferase 1 ame: full=trans-caffeoyl- 3-o-methyltransferase short=c short=c 1	2.52189e-157	omt15_orysj ame: full=tricin synthase 1 ame: full=caffeoyl- 3-o-methyltransferase romt15	4.29517e-93	0.34904	-0.479365	1.15036	0.211362	0.470637	0.171433	0.36	-1.69218	0.521538	0.364	0.00426661	0.931404	0.324801	0.507434	1.35096	0.473706	0.647817	0.113351	0.0686244	2.14503	0.801754	0.999865	0.0866916	0.999702	NA	NA	NA	NA	NA	NA	NO	NO	NO
comp100196_c0	47	4333	517	complete	ukl3_arath ame: full=uridine kise-like protein 3 includes: ame: full=uridine kise short=uk includes: ame: full= uracil phosphoribosyltransferase short=uprtase ame: full=ump pyrophosphorylase	0			-0.613902	-0.323098	0.504349	0.103991	0.125632	0.465046	-0.35	-0.335839	-0.0517294	0.639	0.171511	0.99866	-0.889868	-0.351873	0.680474	0.117471	0.305755	0.277849	-0.142117	0.209142	0.647104	0.999865	0.844614	0.999702	NA	NA	NA	NA	NA	NA	NO	NO	NO
comp100197_c0	6	3679	621	complete					0.820936	0.0243727	0.32314	6.16e-05	0.91366	0.666	0.94	-0.140462	0.313941	0.000617	0.511011	0.973331	0.698807	0.14755	0.297332	0.0320039	0.636698	0.776751	-0.355007	0.276688	-0.0238092	0.999865	0.73027	1	Inf (no dN)	0.6318	0.00113318	0.2036	0.2276	0.024	NO	NO	NO
comp100199_c0	10	3229	775	complete					-0.14314	0.24936	-0.164362	0.564504	0.34588	0.838209	-0.21	0.162368	-0.215419	0.562	0.627809	0.987485	-0.0762336	0.330199	-0.100975	0.870024	0.448385	0.925139	0.0951969	-0.0869807	0.121541	0.999865	0.941498	0.999702	NA	0	NA	NA	NA	NA	NO	NO	NO
comp100200_c7	16	3360	127	complete					0.288329	0.71888	0.216469	0.324232	0.00108903	0.834461	0.26	1.1339	0.520338	0.576	2.12108e-08	0.682698	0.281696	0.144093	-0.0898913	0.593585	0.690195	0.949213	-0.549719	-0.97304	-0.642648	0.999865	0.0573817	0.999702	NA	NA	NA	NA	NA	NA	NO	NO	NO
comp100200_c8	1	644							0.119998	-0.496305	-1.8107	0.839113	0.298976	0.04644	0.01	-0.443302	-1.65736	0.994	0.440857	0.278355	0.223045	-0.579267	-1.76887	0.827311	0.466995	0.107861	-1.06628	-0.349836	-1.4294	0.999865	0.774752	0.986897	NA	NA	NA	NA	NA	NA	NO	NO	NO
comp100201_c0	1	576							-0.619123	-0.297464	0.103326	0.00759983	0.104625	0.904	-0.51	-0.301729	-0.0162103	0.153	0.179229	0.99957	-0.731379	-0.278969	0.189776	0.0616787	0.354139	0.831441	0.0217747	0.240795	0.239795	0.999865	0.777133	1	NA	NA	NA	NA	NA	NA	NO	NO	NO
comp100201_c1	24	3627	462	5prime_partial					0.654461	-0.42877	-0.147771	0.00951862	0.147097	0.92073	0.69	-0.602056	0.35252	0.0403	0.0469294	0.973331	0.558559	-0.116663	-0.815407	0.147768	0.842103	0.34441	-0.412464	-0.0674856	-1.04738	0.999865	0.960755	0.653568	NA	NA	NA	NA	NA	NA	NO	NO	NO
comp100201_c2	1	1351	450	interl					-0.3694	-0.0132652	0.0192072	0.165427	0.955836	0.987721	-0.32	-0.0908946	0.0939116	0.504	0.681649	0.99866	-0.453904	0.0413858	-0.0592614	0.294289	0.91885	0.956606	0.116843	0.130926	-0.226538	0.999865	0.907407	0.999702	NA	0.2414	NA	NA	NA	NA	NO	NO	NO
comp100201_c3	3	1067			dreb3_arath ame: full=dehydration-responsive element-binding protein 3 ame: full=protein tiny 2	7.83115e-44	dre1f_orysj ame: full=dehydration-responsive element-binding protein 1f short=protein dreb1f ame: full=protein c-repeat-binding factor 2 short=rcbf2	2.45703e-26	0.0725696	NA	NA	0.868399	NA	NA	-0.06	NA	NA	0.931	NA	NA	0.223888	NA	NA	0.738304	NA	NA	0.334593	NA	NA	0.999865	NA	NA	NA	NA	NA	NA	NA	NA	NO	NO	NO
comp100202_c0	75	5928	367	complete	col16_arath ame: full=zinc finger protein constans-like 16	1.10043e-62	hd1_orysj ame: full=zinc finger protein hd1 ame: full=protein constans-like ame: full=protein heading date 1 short= d1 ame: full=protein photoperiod sensitivity 1	5.02644e-08	1.07221	1.0469	0.0268581	2.27e-07	0.00035052	0.986486	1.19	0.923894	-0.118884	8.32e-06	0.00642199	0.99866	0.955687	1.36364	0.0844984	0.00430277	4.87417e-05	0.952743	-0.381986	-0.180508	0.203383	0.999865	0.891444	0.999702	NA	NA	NA	NA	NA	NA	NO	NO	NO
comp100203_c0	24	6421	830	complete	far1_arath ame: full=protein far-red impaired response 1	4.77242e-160	2abb_orysj ame: full=serine threonine protein phosphatase 2a 55 kda regulatory subunit b beta isoform short= subunit beta isoform	1.13449e-08	0.183757	-0.186205	-0.00883848	0.420122	0.32389	0.992789	0.16	0.0189452	-0.0420451	0.713	0.939232	0.99866	0.174851	-0.375868	0.0220757	0.595286	0.145507	0.982526	-0.051306	-0.188338	0.100839	0.999865	0.803061	0.999702	NA	0.1234	NA	NA	NA	NA	NO	NO	NO
comp100204_c0	4	2454	425	5prime_partial	ercc1_arath ame: full=d excision repair protein ercc-1 short= 1 short= 10 ame: full=ultraviolet hypersensitive 7	3.14998e-124			-0.687564	-1.05061	-0.483089	9.41e-05	1.44e-11	0.292839	-0.7	-1.05501	-0.340684	0.00732	3.05069e-08	0.895898	-0.66597	-0.991673	-0.615535	0.0221407	3.1851e-05	0.298933	0.0582545	0.0294825	-0.303797	0.999865	0.979057	0.999702	NA	0.0976	NA	NA	NA	NA	NO	YES	NO
comp100205_c1	25	6635	1921	complete	c3h19_arath ame: full=zinc finger ccch domain-containing protein 19 short= 3h19 ame: full=protein needed for rdr2-independent d methylation	0			-0.232952	-0.291832	-0.144171	0.414917	0.122769	0.857715	-0.13	-0.184424	0.0336944	0.837	0.426653	0.99866	-0.385269	-0.417153	-0.291578	0.277773	0.164323	0.731501	-0.21192	-0.198603	-0.302438	0.999865	0.813751	0.999702	Inf (no dS)	0.58912	0.000607323	0.4343	0.495	0.0607	NO	NO	NO
comp100206_c1	4	2770	816	complete	prrp1_arath ame: full=proteiceous rse p chloroplastic mitochondrial ame: full=pentatricopeptide repeat-containing protein at2g32230 flags: precursor	2.08735e-140			-0.2876	0.136488	-0.712829	0.341914	0.672349	0.201506	-0.36	0.482624	-0.692901	0.442	0.0408161	0.718161	-0.169256	-0.233253	-0.853925	0.766	0.559364	0.199941	0.0318497	-0.552246	-0.244731	0.999865	0.463603	0.999702	NA	0.13445	NA	NA	NA	NA	NO	NO	NO
comp100206_c2	12	2939	335	complete					0.729034	-0.519119	1.43229	0.000133716	0.144166	0.106	0.64	-0.822645	0.37714	0.0276	0.0092834	0.995849	0.851107	-0.272661	1.52207	0.00497576	0.689529	0.0278942	0.102774	0.656178	1.09107	0.999865	0.672255	1	NA	1	NA	NA	NA	NA	NO	NO	NO
comp100206_c3	42	3009	237	3prime_partial					-0.270415	0.218156	-0.322965	0.158106	0.257	0.554438	-0.31	0.317846	-0.316579	0.312	0.102046	0.937049	-0.21438	0.146299	-0.33641	0.501191	0.661209	0.633888	0.0164181	-0.131689	0.0101682	0.999865	0.884	0.999702	NA	0.125	NA	NA	NA	NA	NO	NO	NO
comp100208_c0	40	2710	241	complete	agl16_arath ame: full=agamous-like mads-box protein agl16	1.35583e-92	mad27_orysj ame: full=mads-box transcription factor 27 ame: full= 27 ame: full=rmads218	2.7485e-109	-0.591598	-0.475453	0.48455	0.0272975	0.0232783	0.364	-0.5	-0.265892	0.662861	0.16	0.277012	0.571792	-0.710523	-0.664467	0.375185	0.100582	0.0363424	0.607602	-0.0743149	-0.328262	-0.208673	0.999865	0.668248	1	NA	NA	NA	NA	NA	NA	NO	NO	NO
comp100209_c1	16	2157	583	complete	pkp2_arath ame: full=plastidial pyruvate kise 2 short=pkp2 ame: full=plastidial pyruvate kise 1 short=pkp1 ame: full=pyruvate kise iii ame: full=pyruvate kise isozyme chloroplastic short=pkp-beta1 short=plastidic pyruvate kise beta subunit 1 flags: precursor	0			-0.454348	-0.753342	-0.0200303	0.0612849	0.0342103	0.99123	-0.42	-1.41462	-0.231766	0.233	0.00115632	0.99866	-0.508244	-0.502556	0.245234	0.203884	0.261558	0.844334	-0.00488371	1.8032	0.808953	0.999865	0.289181	0.959066	NA	0.3235	NA	NA	NA	NA	NO	NO	NO
comp100209_c3	5	1595	117	5prime_partial					-0.498728	NA	NA	0.0716442	NA	NA	-0.5	NA	NA	0.19	NA	NA	-0.503476	NA	NA	0.283213	NA	NA	0.108201	NA	NA	0.999865	NA	NA	NA	NA	NA	NA	NA	NA	NO	NO	NO
comp100209_c4	23	3251	125	complete					-0.142058	0.405166	0.191654	0.656116	0.0912308	0.80653	0.09	0.530218	-0.069183	0.893	0.0446382	0.99866	-0.465101	0.348707	0.321583	0.190805	0.357821	0.701094	-0.239259	-0.355126	0.349957	0.999865	0.625338	0.999702	NA	NA	NA	NA	NA	NA	NO	NO	NO
comp100210_c0	4	3144	245	5prime_partial					-0.115359	-0.0387911	0.373385	0.607992	0.868752	0.502	-0.04	-0.110131	0.574276	0.94	0.661218	0.600325	-0.206489	0.0296438	0.243475	0.578824	0.938385	0.773799	-0.143001	0.0384282	-0.205005	0.999865	0.975448	1	NA	0.14155	NA	NA	NA	NA	NO	NO	NO
comp100211_c1	35	2528	350	complete	dof36_arath ame: full=dof zinc finger protein short= ame: full=obf-binding protein 3	2.23277e-53			0.12271	-0.192241	0.389307	0.72707	0.519646	0.549614	-0.12	-0.251992	0.948507	0.855	0.475096	0.111197	0.345115	-0.143371	-0.0116591	0.505172	0.756318	0.992273	0.215827	0.380213	-0.569282	0.999865	0.670955	0.990388	NA	NA	NA	NA	NA	NA	NO	NO	NO
comp100211_c2	9	1014			dof17_arath ame: full=dof zinc finger protein short=	3.18833e-23			0.010964	NA	0.670433	0.982698	NA	0.376356	-0.21	NA	1.2912	0.765	NA	0.0571127	0.258813	NA	0.0691913	0.676145	NA	0.964817	0.510006	NA	-0.816391	0.999865	NA	0.881022	NA	NA	NA	NA	NA	NA	NO	NO	NO
comp100211_c3	8	2418	445	complete	makr2_arath ame: full=probable membrane-associated kise regulator 2	2.2646e-34			0.124895	-0.520102	-0.227671	0.805498	0.273264	0.801162	0.05	-1.08287	0.301646	0.965	0.0121032	0.936743	0.221851	-0.0676453	-0.702173	0.780064	0.941659	0.278997	-0.684536	0.93582	-0.754781	0.999865	0.421152	0.885629	NA	0.3655	NA	NA	NA	NA	NO	NO	NO
comp100212_c0	3	3424	268	complete					0.344337	0.105088	-0.126908	0.0451876	0.614036	0.895022	0.29	0.29152	0.0662918	0.315	0.110936	0.99866	0.389847	-0.082172	-0.313937	0.177345	0.819146	0.725061	-0.0192639	-0.273168	-0.423169	0.999865	0.719881	0.999702	NA	0.80575	NA	NA	NA	NA	NO	NO	NO
comp100213_c4	8	2843	503	complete	imdh2_arath ame: full=inosine-5 -monophosphate dehydrogese 2 short=imp dehydrogese 2 short=impd 2 short=impdh 2	0			-0.103585	-0.0229643	-0.0126907	0.665477	0.947	0.992113	-0.08	-0.680667	0.345544	0.865	0.0117193	0.919002	-0.13165	0.425056	-0.402277	0.741673	0.129047	0.550937	-0.00968321	1.33552	-0.721395	0.999865	0.0951	0.922115	NA	NA	NA	NA	NA	NA	NO	NO	NO
comp100214_c0	35	3183	304	3prime_partial	p2c73_arath ame: full=probable protein phosphatase 2c 73 short= 2c73 ame: full= 6 7	7.19707e-162	p2c48_orysj ame: full=probable protein phosphatase 2c 48 short= 2c48	5.00555e-133	0.143783	1.12245	-0.220041	0.608306	0.00235922	0.888792	0.01	0.809486	-0.210585	0.986	0.0182501	0.99866	0.290879	1.74629	-0.267278	0.492243	0.000662324	0.831297	0.0961781	0.344196	-0.0311964	0.999865	0.783621	0.999702	NA	0.401	NA	NA	NA	NA	NO	NO	NO
comp100215_c0	45	3791	668	5prime_partial	patl3_arath ame: full=patellin-3	3.98492e-18			-1.26275	-0.146347	-0.264642	0.481599	0.52	0.719499	0.81	-0.110282	-0.326625	0.736	0.655898	0.96932	-3.86351	-0.147775	-0.218217	0.00410572	0.690103	0.819699	-1.11407	-0.068639	0.170391	0.999865	0.956	0.999702	Inf (no dS)	0.0827167	0.0013583	0.387	0.4678	0.0808	NO	NO	NO
comp100215_c1	1	568	189	interl					-0.0984309	NA	NA	0.7175	NA	NA	-0.22	NA	NA	0.616	NA	NA	-0.0294946	NA	NA	0.949591	NA	NA	0.0312597	NA	NA	0.999865	NA	NA	NA	NA	NA	NA	NA	NA	NO	NO	NO
comp100216_c0	21	3931	565	complete	almt9_arath ame: full=aluminum-activated malate transporter 9 short= 9	0			-0.322636	0.0169966	-0.138229	0.386883	0.948251	0.886823	-0.29	-0.049983	0.0422738	0.673	0.863371	0.99866	-0.363761	0.110041	-0.315637	0.571375	0.776979	0.72909	0.053145	-0.0126127	-0.412203	0.999865	0.992535	0.999702	Inf (no dS)	0.0797909	0.00319163	1	1	0	NO	NO	NO
comp100217_c0	30	2518	259	5prime_partial	p2a09_arath ame: full=protein phloem protein 2-like a9 short= 2-a9	2.61762e-32			0.250054	0.290714	0.0420505	0.280819	0.152482	0.96512	0.27	0.437957	0.343613	0.486	0.0328176	0.865409	0.191145	0.206607	-0.177588	0.609639	0.504805	0.837793	0.142848	-0.338174	-0.362209	0.999865	0.628799	0.999702	NA	1	NA	NA	NA	NA	NO	NO	NO
comp100218_c0	18	4681	1197	5prime_partial	ercc2_arath ame: full=d repair helicase uvh6 ame: full=ercc2 homolog ame: full=rad3 homolog short= 6 short= ame: full=uv hypersensitive protein 6 ame: full=xpd homolog	2.12976e-21			-0.80897	-0.906809	-0.849617	7.85e-05	1.46e-05	0.0351212	-0.77	-0.753722	-0.973873	0.0132	0.000570904	0.207045	-0.842039	-1.09203	-0.79188	0.0070558	0.00100132	0.143479	0.00998362	-0.165107	0.168645	0.999865	0.887988	0.999702	Inf (no dS)	0.55225	0.000710109	0.2492	0.3114	0.0622	NO	NO	NO
comp100219_c0	23	3135	429	complete	b3gte_arath ame: full=probable beta- -galactosyltransferase 14	7.41164e-167			0.224553	0.251525	0.614858	0.299041	0.121958	0.131268	0.29	0.185807	0.756935	0.435	0.378714	0.273349	0.13487	0.265638	0.491402	0.728472	0.249664	0.356217	-0.055108	0.298841	-0.258932	0.999865	0.68728	0.999702	NA	0.58065	NA	NA	NA	NA	NO	NO	NO
comp100220_c0	1	1762	555	complete	pp104_arath ame: full= pentatricopeptide repeat-containing protein at1g64310	1.43557e-161	rf1_orysi ame: full=protein mitochondrial ame: full=fertility restorer ame: full=protein ppr ame: full=restorer for cms flags: precursor	1.63545e-27	NA	0.331775	NA	NA	0.117898	NA	NA	0.494208	NA	NA	0.0318736	NA	NA	0.171547	NA	NA	0.644524	NA	NA	-0.212492	NA	NA	0.810698	NA	NA	0.20635	NA	NA	NA	NA	NO	NO	NO
comp100220_c2	64	2989	364	5prime_partial					-0.173051	0.0262325	0.129102	0.760461	0.894853	0.856527	0.31	-0.0774693	0.244013	0.754	0.702191	0.964665	-0.865976	0.113668	0.0478644	0.0823367	0.700042	0.962731	-0.696192	0.110203	-0.152845	0.999865	0.90137	0.999702	NA	1	NA	NA	NA	NA	NO	NO	NO
comp100221_c2	74	4993	148	complete	roc1_arath ame: full=ribonucleoprotein chloroplastic flags: precursor	2.03189e-10	c3h49_orysj ame: full=zinc finger ccch domain-containing protein 49 short= 3h49	2.34955e-08	-0.0098685	0.00771342	0.0583069	0.968959	0.977222	0.944	-0.08	-0.20948	0.133128	0.847	0.408729	0.997521	0.0646818	0.143925	-0.0253698	0.856643	0.649069	0.980159	0.017626	0.639286	-0.18482	0.999865	0.385588	1	NA	NA	NA	NA	NA	NA	NO	NO	NO
comp100222_c0	11	2216	409	complete					-0.364461	0.212391	0.564932	0.343887	0.450106	0.251	0.06	-0.123821	0.145424	0.949	0.684649	0.997543	-0.874294	0.55176	0.832742	0.028277	0.151067	0.103198	-0.324946	0.65421	0.701086	0.999865	0.365576	0.893	Inf (no dS)	0.341617	0.0024477	1	1	0	NO	NO	NO
comp100223_c0	7	3581	761	complete	pp120_arath ame: full= pentatricopeptide repeat-containing protein at1g74580	0	rf1_orysi ame: full=protein mitochondrial ame: full=fertility restorer ame: full=protein ppr ame: full=restorer for cms flags: precursor	9.93798e-88	NA	0.847097	-0.116241	NA	0.000494197	0.896188	NA	1.14535	-0.0703075	NA	7.57103e-07	0.99866	NA	0.408673	-0.178519	NA	0.306276	0.862455	NA	-0.918275	-0.187196	NA	0.163197	0.999702	NA	0.5071	NA	NA	NA	NA	NO	NO	NO
comp100224_c3	26	4069	603	5prime_partial	pcyox_arath ame: full=farnesylcysteine lyase flags: precursor	9.21646e-174			0.323888	0.0717521	0.169809	0.170571	0.731132	0.78048	0.21	-0.113958	0.102071	0.629	0.611602	0.99866	0.45025	0.230335	0.16993	0.242633	0.437404	0.840153	0.104481	0.325596	0.0025847	0.999865	0.664696	0.999702	NA	0.22555	NA	NA	NA	NA	NO	NO	NO
comp100225_c0	4	4068	317	5prime_partial					-0.108546	0.435323	0.643461	0.761978	0.00855435	0.0729	-0.02	0.403741	0.37364	0.979	0.0158748	0.831512	-0.189511	0.510972	0.781634	0.741304	0.046531	0.0783881	0.0482922	0.14288	0.335655	0.999865	0.857352	1	NA	NA	NA	NA	NA	NA	NO	NO	NO
comp100225_c2	20	2898	148	complete	vas_arath ame: full=lipid transfer-like protein vas flags: precursor	8.36168e-19			0.145538	-1.36067	0.176597	0.68371	0.00013106	0.923349	0.17	-1.83854	-0.015691	0.764	3.06401e-07	0.99957	0.216967	-1.03375	0.0752796	0.691632	0.0407528	0.970306	-0.48623	0.725669	0.0262083	0.999865	0.742002	0.999702	NA	0.8363	NA	NA	NA	NA	NO	NO	NO
comp100227_c0	2	1352	262	5prime_partial	u73c5_arath ame: full=udp-glycosyltransferase 73c5 ame: full=cytokinin-o-glucosyltransferase 3 ame: full=deoxynivalenol-glucosyl-transferase 1 ame: full=zeatin o-glucosyltransferase 3 short= 3	3.50079e-85			NA	-0.372929	NA	NA	0.237633	NA	NA	0.0993605	NA	NA	0.783118	NA	NA	-0.834756	NA	NA	0.0384042	NA	NA	-0.571321	NA	NA	0.475486	NA	NA	-0.02385	NA	NA	NA	NA	NO	NO	NO
comp100228_c0	32	2180	117	complete	ruxg_arath ame: full=probable small nuclear ribonucleoprotein g short=snrnp-g ame: full=sm protein g short=sm-g short=	4.68114e-11			-0.309905	0.485831	-0.276244	0.159929	0.0100085	0.601486	-0.27	0.537388	-0.241543	0.509	0.00646611	0.973331	-0.383383	0.423053	-0.306446	0.309992	0.174381	0.659116	-0.314077	-0.0582473	-0.0513765	0.999865	0.957085	0.999702	NA	NA	NA	NA	NA	NA	NO	NO	NO
comp100229_c0	6	3723			xsp1_arath ame: full=xylem serine proteise 1 short= 1 ame: full=cucumisin-like protein flags: precursor	1.73219e-07			-0.145598	-0.0470587	0.0662425	0.567143	0.87187	0.960223	-0.13	-0.319511	0.502387	0.805	0.222036	0.817544	-0.222352	0.176902	-0.150357	0.575762	0.656694	0.909805	-0.0555894	0.459143	-0.200838	0.999865	0.604879	0.999702	NA	NA	NA	NA	NA	NA	NO	NO	NO
comp100231_c0	2	473							-1.92812	NA	NA	1.11e-08	NA	NA	-1.71	NA	NA	0.000273	NA	NA	-2.08533	NA	NA	0.000223251	NA	NA	0.136907	NA	NA	0.999865	NA	NA	NA	NA	NA	NA	NA	NA	NO	NO	NO
comp100231_c1	55	4354	1034	3prime_partial					-1.1742	-0.982382	-0.940323	2.71e-06	1.98e-09	0.00755327	-1.09	-0.984439	-0.9986	0.00918	4.86893e-06	0.154896	-1.23678	-1.00209	-0.838293	0.00190502	0.000128803	0.123387	0.10547	0.103264	0.327535	0.999865	0.91013	0.999702	0.3856	0.641175	0.000931299	0.2254	0.25	0.0246	NO	YES	YES
comp100232_c0	34	5310	576	complete	pp445_arath ame: full=pentatricopeptide repeat-containing protein at5g65560	3.98185e-67			0.217982	-0.943315	0.0320917	0.413171	3.13e-05	0.985796	0.25	-1.03758	-0.0408122	0.512	0.000137083	0.99866	0.180475	-0.922938	-0.0020288	0.689293	0.00289045	0.998988	-0.133248	0.365417	-0.00209341	0.999865	0.748629	0.999702	NA	0.50235	NA	NA	NA	NA	NO	NO	NO
comp100233_c1	1	1711							NA	-0.742022	0.621322	NA	0.0243096	0.518766	NA	-0.834719	0.335417	NA	0.0342509	0.988064	NA	-0.716333	0.671279	NA	0.146401	0.517552	NA	0.312396	0.188618	NA	0.856131	0.999702	NA	NA	NA	NA	NA	NA	NO	NO	NO
comp100233_c2	4	3661			pm14_arath ame: full=pre-mr branch site p14-like protein	1.09464e-71			0.267952	0.507452	0.366997	0.186957	0.0161768	0.442	0.3	0.653613	0.570036	0.392	0.0038887	0.515975	0.204255	0.383873	0.238245	0.56752	0.243544	0.756178	0.032663	-0.230158	-0.214927	0.999865	0.780663	1	NA	NA	NA	NA	NA	NA	NO	NO	NO
comp100234_c1	34	2262	367	5prime_partial	scp45_arath ame: full=serine carboxypeptidase-like 45 flags: precursor	0	cbp1_orysj ame: full=serine carboxypeptidase 1 ame: full=carboxypeptidase c ame: full=serine carboxypeptidase i contains: ame: full=serine carboxypeptidase 1 chain a ame: full=serine carboxypeptidase i chain a contains: ame: full=serine carboxypeptidase 1 chain b ame: full=serine carboxypeptidase i chain b flags: precursor	6.2131e-19	-0.0797795	-0.815677	-0.110385	0.814782	0.0128	0.905518	-0.09	-1.51905	-0.551892	0.894	2.76999e-05	0.598728	-0.159649	-0.322571	0.100349	0.762835	0.584181	0.935918	-0.296217	1.12549	0.275389	0.999865	0.191	0.999702	Inf (no dS)	0.3209	0.00260571	0.5442	0.5948	0.0506	NO	NO	NO
comp100235_c0	5	4754	284	interl	tgt3b_arath ame: full=trihelix transcription factor gt-3b ame: full=transcription factor gt-1-like ame: full=trihelix d-binding protein gt-3b	1.39895e-24			-0.0576587	-0.630273	-0.235771	0.841542	0.0107781	0.770919	-0.05	-1.00832	-0.139907	0.927	0.000112919	0.99866	-0.0186325	-0.406804	-0.224028	0.970455	0.282133	0.840076	0.139062	0.836495	0.101505	0.999865	0.309568	0.999702	NA	NA	NA	NA	NA	NA	NO	NO	NO
comp100235_c1	4	2986	271	5prime_partial					-0.324019	-0.179994	-0.20495	0.200029	0.343348	0.772	-0.39	-0.122564	-0.408575	0.342	0.587485	0.88166	-0.234478	-0.299338	-0.115323	0.603613	0.314373	0.906405	0.246905	-0.415188	0.28705	0.999865	0.566605	1	NA	NA	NA	NA	NA	NA	NO	NO	NO
comp100235_c2	1	481							NA	NA	-0.183669	NA	NA	0.887	NA	NA	0.371209	NA	NA	0.958309	NA	NA	-0.468842	NA	NA	0.653109	NA	NA	-0.266582	NA	NA	1	NA	NA	NA	NA	NA	NA	NO	NO	NO
comp100236_c0	3	1768	584	interl			copa2_orysj ame: full=coatomer subunit alpha-2 ame: full=alpha-coat protein 2 short=alpha-cop 2	5.12292e-17	0.385434	0.202717	-0.0756444	0.0643826	0.37551	0.939539	0.36	0.0437083	-0.201454	0.31	0.88747	0.990844	0.403924	0.310992	0.0137897	0.241645	0.369977	0.990526	0.18865	0.288863	0.115536	0.999865	0.715089	0.999702	Inf (no dN)	0.16615	0.0019335	0	0	0	NO	NO	NO
comp100237_c0	53	5727	1559	complete	upl4_arath ame: full=e3 ubiquitin-protein ligase upl4 short=ubiquitin-protein ligase 4	0	ima1a_orysj ame: full=importin subunit alpha-1a	3.21236e-07	0.290253	0.0820043	0.414711	0.130162	0.710334	0.437923	0.31	0.156757	0.30625	0.322	0.412223	0.917761	0.289398	0.0168519	0.476122	0.351033	0.969312	0.48104	0.13567	-0.0740288	0.129609	0.999865	0.941111	0.999702	NA	0.5523	NA	NA	NA	NA	NO	NO	NO
comp100238_c0	25	2021	359	complete	p2c22_arath ame: full=probable protein phosphatase 2c 22 short= 2c22	5.56449e-119	p2c27_orysj ame: full=probable protein phosphatase 2c 27 short= 2c27	1.33428e-180	0.167489	0.475729	-0.318814	0.555589	0.197315	0.638551	0	0.629117	-0.50215	0.996	0.0948763	0.829555	0.377224	0.495249	-0.170922	0.372167	0.366281	0.8761	0.0786393	-0.594227	0.40636	0.999865	0.530521	0.999702	NA	NA	NA	NA	NA	NA	NO	NO	NO
comp100239_c1	8	2295	428	complete	mdhp_arath ame: full=malate chloroplastic ame: full=pd-mdh flags: precursor	0	mdhg_orysj ame: full=malate glyoxysomal flags: precursor	2.49031e-139	-0.468746	0.31563	0.137953	0.237923	0.10057	0.886823	-0.28	0.0893468	-0.194287	0.741	0.722189	0.995066	-0.713216	0.433556	0.390267	0.229264	0.0777246	0.604474	0.0341106	0.478821	0.761025	0.999865	0.59255	0.827093	NA	0.0625	NA	NA	NA	NA	NO	NO	NO
comp100240_c0	7	3052	738	complete	pkp4_arath ame: full=plastidial pyruvate kise chloroplastic short=pkp4 flags: precursor	0			-0.134526	1.08867	0.0397307	0.615333	1.58e-08	0.970045	-0.2	1.06859	-0.137862	0.645	1.48236e-06	0.99866	-0.0552569	1.15885	0.19753	0.912674	2.75345e-05	0.837838	0.0247989	-0.136557	0.456782	0.999865	0.89757	0.999702	NA	0.5114	NA	NA	NA	NA	NO	NO	NO
comp100241_c0	16	6883	108	complete					0.341608	-0.579841	0.388989	0.145304	0.151823	0.772337	0.22	-1.1902	-0.398708	0.527	0.012206	0.989054	0.455799	-0.361231	0.515082	0.231096	0.556257	0.660051	-0.207395	1.9755	0.780673	0.999865	0.247187	0.999702	NA	NA	NA	NA	NA	NA	NO	NO	NO
comp100242_c1	7	3136	793	complete	accr3_arath ame: full= serine threonine-protein kise-like protein ccr3 ame: full=protein crinkly 4 related 3 short= 3 flags: precursor	0	cerk1_orysj ame: full=chitin elicitor receptor kise 1 short= 1 ame: full= domain receptor-like kise 1 short= rlk1 short= -containing receptor-like kise 1 flags: precursor	1.16634e-47	1.28779	-0.498051	-0.494819	0.000941244	0.379597	0.623528	1.42	-0.879132	-0.48797	0.000974	0.138119	0.938726	1.08497	0.0149266	-0.602238	0.100372	0.990829	0.623951	-1.0426	-0.28997	-0.486216	0.999865	0.83668	0.999702	NA	0.7028	NA	NA	NA	NA	NO	NO	NO
comp100244_c0	7	1343							0.253906	0.301054	NA	0.385381	0.152	NA	0.22	0.382872	NA	0.672	0.0987589	NA	0.313305	0.181974	NA	0.503067	0.635852	NA	-0.0633909	-0.0981624	NA	0.999865	0.93	NA	NA	NA	NA	NA	NA	NA	NO	NO	NO
comp100245_c0	52	5031							1.86905	1.63799	NA	1.39e-15	1.47e-05	NA	1.75	1.46973	NA	6.29e-10	5.36936e-05	NA	2.02039	2.08907	NA	3.11747e-09	9.79682e-05	NA	0.0607767	0.149873	NA	0.999865	0.921	NA	NA	NA	NA	NA	NA	NA	NO	NO	NO
comp100246_c0	8	2495	509	complete	c71ap_arath ame: full=cytochrome p450 71a25	1.24747e-139	c71z7_orysj ame: full=ent-cassadiene c2-hydroxylase ame: full=cytochrome p450 71z7	4.27946e-109	2.28889	NA	0.0675564	1.48e-07	NA	0.976236	1.92	NA	0.10551	0.000105	NA	0.99866	2.49638	NA	0.153182	0.000196228	NA	0.946589	0.0428716	NA	-0.673327	0.999865	NA	0.999702	NA	NA	NA	NA	NA	NA	NO	NO	NO
comp100247_c0	3	3052	791	complete	obe3_arath ame: full=protein oberon 3	4.65949e-179			-0.0777799	-0.276121	-0.211841	0.798234	0.278534	0.809541	-0.23	-0.628345	0.0380362	0.616	0.016923	0.99866	0.039272	-0.00345524	-0.373959	0.936664	0.994883	0.647754	0.0651346	0.848111	-0.170323	0.999865	0.180615	0.999702	NA	0.125	NA	NA	NA	NA	NO	NO	NO
comp100248_c0	1	296							NA	NA	-0.511921	NA	NA	0.342074	NA	NA	-0.908281	NA	NA	0.346544	NA	NA	-0.276048	NA	NA	0.758131	NA	NA	0.768422	NA	NA	0.827093	NA	NA	NA	NA	NA	NA	NO	NO	NO
comp100248_c2	26	3296	376	complete	efts_arath ame: full=elongation factor mitochondrial short=ef-ts short=ef- t flags: precursor	2.10671e-163	efts_orysj ame: full=elongation factor mitochondrial short=ef-ts short=ef- t flags: precursor	4.40605e-175	-0.0143384	0.0185298	0.133631	0.962142	0.933719	0.871582	-0.09	-0.0684837	-0.0669808	0.865	0.762606	0.99866	0.0818857	0.041157	0.235892	0.854759	0.911665	0.766917	0.166278	0.0762611	0.267035	0.999865	0.94573	0.999702	NA	NA	NA	NA	NA	NA	NO	NO	NO
comp100249_c0	14	3599	805	5prime_partial					-0.299588	-0.138465	-0.195074	0.140461	0.432651	0.729555	-0.37	-0.0664796	-0.242019	0.288	0.759526	0.960215	-0.240381	-0.210537	-0.169141	0.51583	0.447418	0.840562	0.193288	-0.0888609	0.0505462	0.999865	0.919974	0.999702	Inf (no dN)	0.334267	0.00165631	0	0	0	NO	NO	NO
comp100250_c0	2	1680			fabg_arath ame: full=3-oxoacyl-	2.51204e-30	grdh_orysj ame: full=glucose and ribitol dehydrogese homolog	1.10702e-21	NA	-0.124455	-0.318002	NA	0.843685	0.804457	NA	0.495316	-0.519836	NA	0.39341	0.952729	NA	-1.11502	-0.106986	NA	0.0379755	0.95375	NA	-1.5436	0.605099	NA	0.265726	0.999702	NA	NA	NA	NA	NA	NA	NO	NO	NO
comp100251_c1	41	5782	327	5prime_partial					0.599026	-0.164193	0.65696	0.00803777	0.554165	0.206	0.36	-0.28394	0.586558	0.337	0.386016	0.780186	0.860859	-0.150133	0.663299	0.00991032	0.707582	0.262173	0.42194	0.672174	0.0919557	0.999865	0.452396	1	NA	1	NA	NA	NA	NA	NO	NO	NO
comp100252_c0	5	3033	753	5prime_partial					-0.0517993	0.0638011	0.0997452	0.826727	0.751289	0.9	-0.08	0.02352	0.0215667	0.852	0.915497	0.99866	-0.0265181	0.122742	0.177071	0.945483	0.708147	0.833797	0.100619	0.15429	0.227683	0.999865	0.865738	1	Inf (no dS)	0.06984	0.000899566	0	0	0	NO	NO	NO
comp100253_c0	6	4129	475	complete					-0.0194913	-0.499758	-0.408722	0.958275	0.0435057	0.372916	0.11	-0.388374	-0.21732	0.859	0.232163	0.982473	-0.203983	-0.702576	-0.547014	0.62359	0.0355837	0.310917	-0.162561	-0.0355289	-0.253528	0.999865	0.979124	0.999702	NA	NA	NA	NA	NA	NA	NO	NO	NO
comp100255_c0	10	1593	308	5prime_partial					0.239632	0.68729	0.613368	0.397157	0.00430714	0.173	0.17	0.875974	0.548535	0.748	0.000229143	0.694747	0.264868	0.526033	0.60813	0.598367	0.128839	0.278121	-0.504053	-0.709292	-0.0165497	0.999865	0.3355	1	NA	0.2473	NA	NA	NA	NA	NO	NO	NO
comp100256_c0	73	4701	913	complete	lox3_arath ame: full=lipoxygese chloroplastic short= 3 flags: precursor	0	lox5_orysj ame: full= lipoxygese 5	0	0.0128609	-2.17881	-2.42119	0.985693	0.000404668	0.00224812	0.01	-3.38285	-2.29819	0.994	2.87376e-06	0.158939	0.0299032	-1.21709	-2.60662	0.976153	0.278231	0.0240896	-0.77209	1.65282	-0.375721	0.999865	0.404498	0.999702	Inf (no dS)	0.688283	0.0016977	1	1	0	NO	NO	NO
comp100257_c1	12	1858	435	5prime_partial	cbsx5_arath ame: full=cbs domain-containing protein cbsx5	7.27308e-75			-0.517864	-0.64029	0.523996	0.392968	0.207659	0.712798	0.06	-1.5337	1.36275	0.971	0.000699281	0.189496	-1.33167	0.0650227	-1.17176	0.047537	0.947782	0.126079	-0.69731	1.58609	-2.06455	0.999865	0.249405	0.242912	Inf (no dS)	0.0693	0.00113878	0.1917	0.2727	0.081	NO	NO	NO
comp100257_c2	4	1015			p4k2b_arath ame: full=probable phosphatidylinositol 4-kise type 2-beta at1g26270 short=phosphatidylinositol 4-kise type ii-beta	2.10561e-53			0.988995	-0.368468	0.0509348	8.41e-06	0.225661	0.966226	0.96	-0.632621	0.202232	0.00154	0.0929632	0.99368	0.971993	-0.207609	-0.112766	0.00710155	0.686868	0.921734	-0.512171	0.768431	-0.443128	0.999865	0.309644	0.999702	NA	NA	NA	NA	NA	NA	NO	NO	NO
comp100258_c0	10	7482	1967	complete	mom1_arath ame: full=helicase protein mom1 ame: full=protein maintence of methylation ame: full=protein morpheus molecule 1	1.84911e-89	isw2_orysj ame: full=probable chromatin-remodeling complex atpase chain ame: full=isw2-like ame: full=sucrose nonfermenting protein 2 homolog	1.39112e-25	0.183863	-0.0861631	0.226866	0.50044	0.87364	0.81929	0.06	0.649609	0.218294	0.926	0.098711	0.995327	0.367642	-1.15004	0.264365	0.33026	0.0331533	0.811845	0.752738	-1.46213	0.145056	0.999865	0.0564133	0.999702	0.3191	0.589843	0.000788002	0.1665	0.185	0.0184	NO	NO	NO
comp100259_c0	6	907	145	3prime_partial					0.0178525	NA	NA	0.972332	NA	NA	0.06	NA	NA	0.949	NA	NA	-0.0543581	NA	NA	0.937381	NA	NA	0.539426	NA	NA	0.999865	NA	NA	NA	0.7279	NA	NA	NA	NA	NO	NO	NO
comp100259_c1	8	4726	298	5prime_partial					-0.337723	NA	1.55397	0.331963	NA	0.181718	-0.29	NA	0.0521021	0.648	NA	0.999564	-0.349247	NA	1.69269	0.519292	NA	0.047112	0.606357	NA	1.57402	0.999865	NA	0.999702	NA	0.1439	NA	NA	NA	NA	NO	NO	NO
comp100260_c0	29	3705	284	complete					-0.332503	0.0138242	-0.532905	0.13133	0.955482	0.194912	-0.43	0.243868	-0.729315	0.224	0.222345	0.362694	-0.22236	-0.243847	-0.4365	0.597966	0.421392	0.468675	-0.0658434	-0.473722	0.248064	0.999865	0.42727	0.999702	NA	0.2848	NA	NA	NA	NA	NO	NO	NO
comp100261_c0	18	6668	650	5prime_partial	fut13_arath ame: full=alpha-( )-fucosyltransferase ame: full=ft4-m ame: full= ame: full=fucosyltransferase 13 short= 13 ame: full=galactoside 3 -l-fucosyltransferase	0			0.164105	-0.174537	-0.0233701	0.388734	0.371	0.981482	0.23	-0.5278	-0.217541	0.489	0.00294098	0.973331	0.0662589	0.0828978	0.0888238	0.853089	0.803842	0.928479	-0.0401094	0.576053	0.206856	0.999865	0.411	0.999702	0.4023	0.9007	0.00145299	0.3069	0.3317	0.0248	NO	NO	NO
comp100262_c0	1	4105							0.335712	-0.404301	0.379532	0.154239	0.0721	0.556	0.33	-0.35709	0.165306	0.385	0.167094	0.996051	0.307757	-0.45511	0.484911	0.452338	0.197022	0.532128	-0.0813762	0.0919327	0.219616	0.999865	0.941	1	NA	NA	NA	NA	NA	NA	NO	NO	NO
comp100262_c1	27	2055	320	5prime_partial					-0.552177	-0.204267	-0.149666	0.0604914	0.241442	0.819464	-0.48	-0.219708	-0.0551885	0.383	0.287399	0.99866	-0.655716	-0.192277	-0.235098	0.187665	0.514523	0.760354	-0.052941	0.109255	-0.207878	0.999865	0.896306	0.999702	NA	NA	NA	NA	NA	NA	NO	NO	NO
comp100265_c0	7	1489	212	5prime_partial	trl21_arath ame: full=thioredoxin-like 2- chloroplastic ame: full=atypical cysteine histidine-rich thioredoxin 1 short= 1 flags: precursor	9.82585e-70	trl2_orysj ame: full=thioredoxin-like chloroplastic ame: full=lilium-type thioredoxin 2 ame: full= rx19 flags: precursor	3.76218e-81	-0.927675	NA	NA	0.244079	NA	NA	-0.12	NA	NA	0.947	NA	NA	-2.17593	NA	NA	0.017101	NA	NA	-1.44416	NA	NA	0.999865	NA	NA	NA	0.295	NA	NA	NA	NA	NO	NO	NO
comp100265_c3	12	3102	109	complete					-0.596785	-1.34888	-0.509191	0.000758412	7.11e-11	0.204527	-0.7	-1.40997	-0.505726	0.00453	6.95824e-08	0.67959	-0.466906	-1.26592	-0.497272	0.149711	2.52235e-05	0.398196	0.254672	0.0422273	0.0589327	0.999865	0.976801	0.999702	NA	NA	NA	NA	NA	NA	NO	NO	NO
comp100266_c0	16	2426	123	complete					NA	-0.216467	-0.0019047	NA	0.379806	0.998	NA	-0.327769	0.0427767	NA	0.247279	0.99866	NA	-0.184683	-0.0101951	NA	0.664477	0.99311	NA	0.341035	0.0362715	NA	0.746626	1	NA	NA	NA	NA	NA	NA	NO	NO	NO
comp100271_c2	11	1843	306	complete					0.106089	0.520609	-0.302293	0.771198	0.10777	0.7757	-0.01	0.607112	-0.160393	0.994	0.0372884	0.99866	0.188122	0.493748	-0.410655	0.762207	0.337808	0.748437	-0.295257	-0.3453	-0.211489	0.999865	0.804125	0.999702	NA	0.57225	NA	NA	NA	NA	NO	NO	NO
comp100271_c4	1	583							-0.295001	NA	NA	0.365419	NA	NA	-0.56	NA	NA	0.191	NA	NA	-0.038357	NA	NA	0.952271	NA	NA	0.0820719	NA	NA	0.999865	NA	NA	NA	NA	NA	NA	NA	NA	NO	NO	NO
comp100273_c0	2	1112	181	complete					-0.0676332	0.278969	-0.689387	0.829062	0.373388	0.121853	0.08	0.514116	-0.564349	0.89	0.0746654	0.728791	-0.244411	0.0731336	-0.755337	0.520546	0.88466	0.183953	-0.320239	-0.365514	-0.113728	0.999865	0.743443	0.999702	NA	1	NA	NA	NA	NA	NO	NO	NO
comp100273_c1	3	3640	726	complete	pp328_arath ame: full=pentatricopeptide repeat-containing protein at4g20740	0	rf1_orysi ame: full=protein mitochondrial ame: full=fertility restorer ame: full=protein ppr ame: full=restorer for cms flags: precursor	6.85237e-41	0.232059	-0.041069	-0.20114	0.289409	0.855889	0.748051	0.25	-0.140904	-0.256601	0.524	0.551677	0.963691	0.196169	0.0109332	-0.195829	0.628029	0.978958	0.832279	-0.124936	0.139439	-0.0753266	0.999865	0.889837	0.999702	Inf (no dS)	0.0520333	0.000459137	0	0	0	NO	NO	NO
comp100274_c0	9	3020	702	complete	hs902_arath ame: full=heat shock protein 90-2 short= ame: full=heat shock protein 81-2 short=hsp81-2 ame: full=protein early-responsive to dehydration 8 ame: full=protein loss of recognition of avrrpm1 2	0	hsp81_orysi ame: full=heat shock protein 81-1 short=hsp81-1 ame: full=heat shock protein 82	0	0.328441	0.0188633	0.0184269	0.37896	0.957787	0.989689	0.17	-0.205428	0.176211	0.836	0.566962	0.998469	0.521629	0.145751	-0.131999	0.277082	0.792108	0.912865	-0.0320341	0.377868	-0.324315	0.999865	0.760725	0.999702	NA	0.3333	NA	NA	NA	NA	NO	NO	NO
comp100275_c0	138	4905	1351	5prime_partial	ab39g_arath ame: full=abc transporter g family member 39 short=abc transporter short= 39 ame: full=probable pleiotropic drug resistance protein 11	0	pdr7_orysj ame: full= pleiotropic drug resistance protein 7	0	-0.263746	-0.582594	0.18771	0.4049	0.0116286	0.917942	-0.3	-0.59527	-0.124499	0.541	0.0187126	0.99866	-0.279245	-0.505895	0.0589294	0.604821	0.199417	0.977388	-0.216246	0.0611311	-0.183367	0.999865	0.959224	0.999702	NA	NA	NA	NA	NA	NA	NO	NO	NO
comp100276_c0	23	2251	510	complete	apr1_arath ame: full=5 -adenylylsulfate reductase chloroplastic ame: full=3 -phosphoadenosine-5 -phosphosulfate reductase homolog 19 short=paps reductase homolog 19 short=prh-19 ame: full=adenosine 5 -phosphosulfate 5 -adenylylsulfate sulfotransferase 1 short=aps sulfotransferase 1 ame: full=thioredoxin-independent aps reductase 1 flags: precursor	0	apr1_orysj ame: full=probable 5 -adenylylsulfate reductase chloroplastic ame: full=adenosine 5 -phosphosulfate 5 -adenylylsulfate sulfotransferase 1 short=aps sulfotransferase 1 ame: full=adenosine 5 -phosphosulfate reductase-like 1 short=apr-like1 short= 1 ame: full=thioredoxin-independent aps reductase 1 flags: precursor	0	-0.198316	0.657217	-0.755988	0.445101	0.122826	0.282723	-0.11	1.10643	-0.5964	0.831	0.00464627	0.857116	-0.339496	0.0471489	-0.955924	0.38426	0.956171	0.290233	-0.699266	-0.95742	-0.446165	0.999865	0.368988	0.999702	NA	NA	NA	NA	NA	NA	NO	NO	NO
comp100278_c1	12	2144	532	complete					0.14888	-0.182883	-0.0663987	0.446048	0.243	0.93832	0.18	-0.168175	0.0340954	0.602	0.369243	0.99866	0.109999	-0.207932	-0.130604	0.754054	0.437677	0.887423	0.00353635	-0.0794979	-0.117242	0.999865	0.931	0.999702	Inf (no dS)	0.1618	0.00355751	1	1	0	NO	NO	NO
comp100279_c0	9	2549	362	5prime_partial	seth3_arath ame: full=probable arabinose 5-phosphate isomerase short=api ame: full=cbs domain-containing protein cbssis1	3.49436e-152			-0.805447	-0.64001	-1.55029	0.244764	0.262834	0.0372134	0.1	-2.46023	-1.83295	0.95	1.23194e-08	0.184085	-2.04768	0.69516	-1.38647	0.00192969	0.366891	0.180185	-1.11742	3.01222	0.537065	0.999865	0.0143216	0.999702	Inf (no dS)	0.282	0.00144625	0.4575	0.6154	0.1578	NO	NO	NO
comp100280_c0	30	5062	243	complete					0.312883	0.61746	0.0367638	0.163985	0.00245448	0.971251	0.33	0.535142	0.104743	0.413	0.0211906	0.99866	0.297262	0.689298	-0.0603777	0.433725	0.0126704	0.952651	0.049424	0.246995	-0.192905	0.999865	0.813987	0.999702	NA	NA	NA	NA	NA	NA	NO	NO	NO
comp100281_c0	35	3162	327	3prime_partial	arod6_arath ame: full=arogete dehydratase prephete dehydratase chloroplastic short= 6 short= 6 flags: precursor	8.9074e-142			-0.0372886	-1.11684	0.0974331	0.897358	2.97e-07	0.923241	0.03	-1.50232	0.241766	0.951	4.04326e-10	0.982473	-0.155046	-0.839562	-0.0557004	0.70758	0.00936559	0.961502	-0.275308	0.682733	-0.352317	0.999865	0.296176	0.999702	NA	0.74755	NA	NA	NA	NA	NO	NO	NO
comp100282_c0	5	2982	107	5prime_partial					-0.950271	0.331045	-0.565413	0.00141193	0.62798	0.275968	-0.77	0.965708	-0.525217	0.0996	0.119081	0.807845	-1.24221	-0.35772	-0.61866	0.0115159	0.52885	0.338207	-0.729666	-2.27947	-0.0890352	0.999865	0.00436988	0.999702	NA	0.159	NA	NA	NA	NA	NO	NO	NO
comp100283_c0	43	3795	328	complete	akrc9_arath ame: full=aldo-keto reductase family 4 member c9	3.87698e-88	do1_orysj ame: full=probable d h-dependent oxidoreductase 1	1.80149e-99	0.883471	0.289798	2.22384	5.32e-05	0.166655	3.69e-10	0.95	0.271824	2.57057	0.00201	0.269757	1.51238e-09	0.796871	0.24904	1.92754	0.0104064	0.4428	1.17956e-07	0.103762	0.18987	-0.618832	0.999865	0.866003	0.999702	NA	0.1424	NA	NA	NA	NA	NO	NO	YES
comp100284_c0	6	5546	599	complete	pmtl_arath ame: full=probable methyltransferase pmt21 ame: full=protein early-responsive to dehydration 3	0			-0.305477	0.0571047	0.255442	0.300561	0.873639	0.848498	-0.11	-0.726651	-0.45359	0.846	0.00112963	0.975869	-0.49632	0.642801	0.512317	0.252065	0.0619099	0.60361	0.0335343	1.18337	0.992139	0.999865	0.264784	0.999702	NA	0.3562	NA	NA	NA	NA	NO	NO	NO
comp100284_c1	35	1765	167	5prime_partial	scc11_arath ame: full=sister chromatid cohesion 1 protein 1 ame: full=protein determite infertile 1 ame: full=scc1 homolog 1	2.01908e-38			0.656576	-0.0522456	0.266015	0.0498754	0.908703	0.842	0.76	-0.565965	1.0754	0.161	0.167957	0.319343	0.504263	0.248689	-0.378217	0.301849	0.668954	0.768922	-0.316231	1.35174	-0.792873	0.999865	0.247088	0.987	NA	0.1286	NA	NA	NA	NA	NO	NO	NO
comp100285_c1	46	2479	347	complete					1.06219	-0.282669	NA	0.00261604	0.592072	NA	1.18	0.275334	NA	0.0146	0.563786	NA	0.881308	-1.16045	NA	0.0887503	0.0313799	NA	0.0225052	-1.26789	NA	0.999865	0.204852	NA	NA	NA	NA	NA	NA	NA	NO	NO	NO
comp100286_c0	2	936	127	3prime_partial					0.233251	-0.540604	NA	0.439598	0.0993867	NA	0.17	-0.763684	NA	0.738	0.026086	NA	0.332294	-0.270496	NA	0.48431	0.644738	NA	0.0694365	0.520431	NA	0.999865	0.671841	NA	NA	-0.0112	NA	NA	NA	NA	NO	NO	NO
comp100287_c0	35	2689	195	3prime_partial			cdkd1_orysj ame: full=cyclin-dependent kise d-1 short=cdkd 1 ame: full=cdc2+ cdc28-related protein kise r2 ame: full=cdk-activating kise r2 short=cak-r2	2.37628e-08	-0.11731	-0.690714	0.107145	0.669034	0.000964568	0.912302	-0.23	-0.940785	-0.22333	0.61	3.45844e-05	0.995066	-0.0570785	-0.450472	0.248221	0.905942	0.197863	0.756178	0.164228	0.254288	0.44479	0.999865	0.821002	0.999702	NA	NA	NA	NA	NA	NA	NO	NO	NO
comp100288_c0	10	1963	336	complete	cml42_arath ame: full=calcium-binding protein cml42 ame: full=calmodulin-like protein 42	1.11646e-36	cml27_orysj ame: full=probable calcium-binding protein cml27 ame: full=calmodulin-like protein 27	1.93893e-53	0.659771	0.103081	0.122582	0.512829	0.822976	0.953767	1.39	-0.334986	0.789414	0.264	0.488173	0.779485	-0.823298	0.410984	-0.51725	0.546081	0.372769	0.741893	-2.22917	0.961025	-0.416902	0.999865	0.514672	0.999702	NA	NA	NA	NA	NA	NA	NO	NO	NO
comp100289_c0	40	3585	288	5prime_partial					-0.195236	-0.263149	-0.13433	0.385777	0.170189	0.880996	-0.21	-0.282331	0.0875928	0.594	0.205108	0.99866	-0.216635	-0.286446	-0.347771	0.559901	0.316525	0.625557	-0.188317	0.213274	-0.45351	0.999865	0.804125	0.999702	Inf (no dS)	0.266175	0.00274884	1	1	0	NO	NO	NO
comp100290_c0	9	3680			rl262_arath ame: full=60s ribosomal protein l26-2	5.95698e-58			-0.00188002	-0.47126	-0.313571	0.996278	0.175741	0.740849	0.18	-0.6175	0.18015	0.776	0.097352	0.995066	-0.209931	-0.417315	-0.820748	0.678113	0.454034	0.24649	-0.125028	-0.0963709	-0.645648	0.999865	0.95339	0.999702	NA	NA	NA	NA	NA	NA	NO	NO	NO
comp100293_c1	51	3758	966	complete	ppdk1_arath ame: full= phosphate dikise chloroplastic ame: full= orthophosphate dikise 1 flags: precursor	0	ppdk1_orysj ame: full= phosphate dikise chloroplastic ame: full= ame: full= orthophosphate dikise 1 flags: precursor	0	0.569767	0.0746997	0.342309	0.00802391	0.830317	0.708	0.4	0.437564	0.35146	0.166	0.0720925	0.954103	0.74355	-0.304066	0.381067	0.0281323	0.471715	0.736922	0.0201619	-0.550114	0.150226	0.999865	0.475647	1	Inf (no dS)	0.121867	0.000258799	0	0	0	NO	NO	NO
comp100294_c0	7	3450	804	complete	mkp1_arath ame: full=protein-tyrosine-phosphatase mkp1 ame: full=mitogen-activated protein kise phosphatase 1 short= 1	0			0.342044	-0.31799	-0.0822911	0.10832	0.0542535	0.916	0.16	-0.361455	-0.226436	0.731	0.0548161	0.96952	0.529929	-0.277181	0.0282638	0.0963704	0.305755	0.977432	0.313971	0.0958499	0.231171	0.999865	0.914655	1	NA	0.5	NA	NA	NA	NA	NO	NO	NO
comp100295_c0	3	2470							1.09762	-0.581287	NA	0.000113663	0.069318	NA	0.96	-0.567718	NA	0.0067	0.119265	NA	1.22968	-0.686245	NA	0.00577971	0.175521	NA	-0.184008	0.114233	NA	0.999865	0.952573	NA	NA	NA	NA	NA	NA	NA	NO	NO	NO
comp100296_c0	2	2925	712	complete	Y5162_ARATHRecme: Full=Uncharacterized protein At5g41620	1.01951e-23			0.0815589	0.832951	0.265501	0.833341	4.13e-05	0.812498	0.3	0.624237	0.00589116	0.553	0.0141704	0.99957	-0.183163	1.01639	0.316935	0.699867	0.000122549	0.815852	-0.0288633	0.636275	0.161549	0.999865	0.344422	0.999702	Inf (no dS)	0.337143	0.00180243	0.3668	0.2817	-0.0851	NO	NO	NO
comp100298_c0	3	1364			nop5b_arath ame: full=probable nucleolar protein 5-2 ame: full=mar-binding nop56 58 homolog 2 ame: full=nucleolar protein 58-2	6.17106e-33			-0.178387	-0.765934	-0.300611	0.607835	0.00320492	0.848242	-0.33	-0.761103	-0.79723	0.535	0.00472513	0.940259	0.0659933	-0.801486	-0.147681	0.911043	0.0425822	0.928479	0.0775111	0.140534	0.644495	0.999865	0.927242	0.999702	NA	NA	NA	NA	NA	NA	NO	NO	NO
comp100298_c2	4	4266			nop5a_arath ame: full=probable nucleolar protein 5-1 ame: full=mar-binding nop56 58 homolog 1 ame: full=nop58-like protein f108 ame: full=nucleolar protein 58-1	5.88506e-15			0.467315	-0.888194	NA	0.115983	0.00800849	NA	0.36	-1.01059	NA	0.445	0.00192515	NA	0.619501	-0.92166	NA	0.173115	0.0847996	NA	0.0884451	0.314843	NA	0.999865	0.887988	NA	NA	NA	NA	NA	NA	NA	NO	NO	NO
comp100299_c0	18	3009	242	5prime_partial	rk11_arath ame: full=50s ribosomal protein chloroplastic ame: full=cl11 flags: precursor	4.34449e-88			0.0446477	0.493359	-0.0266478	0.898556	0.079765	0.983554	0.18	0.62883	-0.0979096	0.739	0.0235363	0.99866	-0.095206	0.471931	0.0623024	0.86206	0.224955	0.963198	-0.141082	-0.297119	0.27032	0.999865	0.783486	0.999702	NA	0.8101	NA	NA	NA	NA	NO	NO	NO
comp100299_c1	15	1786	277	3prime_partial					-0.293037	0.195561	0.139473	0.198119	0.24665	0.861867	-0.3	0.116267	-0.226793	0.464	0.574457	0.978548	-0.275432	0.273576	0.34266	0.483577	0.307491	0.61922	0.213571	0.105515	0.531094	0.999865	0.910068	0.999702	Inf (no dS)	0.0416625	0.00481348	0	0	0	NO	NO	NO
comp100304_c0	5	3530							0.865289	0.11264	NA	4.51e-05	0.76	NA	0.81	-0.060973	NA	0.000851	0.887365	NA	0.94342	0.126232	NA	0.00658866	0.824921	NA	-0.244224	0.388722	NA	0.999865	0.832	NA	NA	NA	NA	NA	NA	NA	NO	NO	NO
comp100306_c0	3	5035	463	complete	pp261_arath ame: full=pentatricopeptide repeat-containing protein at3g29230	1.1651e-111	rf1_orysi ame: full=protein mitochondrial ame: full=fertility restorer ame: full=protein ppr ame: full=restorer for cms flags: precursor	4.02671e-21	-0.393518	-0.840985	-0.613663	0.0618701	7.88e-06	0.171821	-0.45	-0.687359	-0.387446	0.164	0.000304536	0.86834	-0.336666	-0.982283	-0.751814	0.359205	0.000495879	0.201101	-0.264581	-0.208916	-0.234714	0.999865	0.815822	0.999702	NA	0.19265	NA	NA	NA	NA	NO	NO	NO
comp100309_c0	11	2206	118	complete	ncbp2_arath ame: full=nuclear cap-binding protein subunit 2 ame: full=20 kda nuclear cap-binding protein ame: full=ncbp 20 kda subunit short= 20	5.5453e-26	ncbp2_orysj ame: full=nuclear cap-binding protein subunit 2 ame: full=20 kda nuclear cap-binding protein ame: full=ncbp 20 kda subunit short=cbp20	1.16577e-19	0.455439	0.553036	-0.24839	0.324821	0.304695	0.797909	0.05	1.09544	-0.513505	0.96	0.0349861	0.897608	0.817199	-0.211184	-0.0751475	0.243338	0.701706	0.958617	0.389627	-1.79095	0.546962	0.999865	0.0150334	0.999702	Inf (no dS)	0.505575	0.0074911	0.3237	0.3689	0.0452	NO	NO	NO
comp100309_c1	17	2948	487	interl	agt23_arath ame: full=alanine--glyoxylate aminotransferase 2 homolog mitochondrial ame: full=beta-alanine-pyruvate aminotransferase 3 flags: precursor	0	gatp1_orysj ame: full=gamma-aminobutyrate transamise mitochondrial flags: precursor	1.15868e-34	0.254846	-0.798191	-0.181029	0.659558	0.0392234	0.858408	0.71	-1.82698	0.0105159	0.357	1.66971e-08	0.99957	-0.301599	0.274095	-0.249893	0.57937	0.604227	0.842331	-0.230412	1.09415	-0.0010584	0.999865	0.114411	0.999702	NA	0.1182	NA	NA	NA	NA	NO	NO	NO
comp100310_c0	4	5089	125	complete					0.200909	0.302442	0.0813005	0.469096	0.172349	0.937561	0.17	0.601845	0.309648	0.746	0.00312496	0.938726	0.17519	0.0224795	-0.0734438	0.724889	0.959214	0.949292	0.00894107	-0.377847	-0.262385	0.999865	0.548715	0.999702	NA	NA	NA	NA	NA	NA	NO	NO	NO
comp100311_c0	14	2104	486	complete					0.151156	0.764355	0.183827	0.755038	0.00901029	0.81929	0.4	0.550126	0.141362	0.584	0.119432	0.99866	-0.284354	1.12741	0.230686	0.667353	0.00221503	0.786564	-0.942453	0.0681463	0.150705	0.999865	0.960115	0.999702	Inf (no dS)	0.0447778	0.00268442	0	0	0	NO	NO	NO
comp100312_c0	11	2893	869	5prime_partial	y3475_arath ame: full=probable lrr receptor-like serine threonine-protein kise at3g47570 flags: precursor	0	fon1_orysj ame: full=leucine-rich repeat receptor-like kise protein floral organ number1 short= 1 ame: full=clv1-like lrr receptor kise flags: precursor	5.80591e-95	NA	NA	0.10801	NA	NA	0.968311	NA	NA	-1.24047	NA	NA	0.790316	NA	NA	0.584433	NA	NA	0.790754	NA	NA	1.83891	NA	NA	0.827093	NA	0.25055	NA	NA	NA	NA	NO	NO	NO
comp100313_c0	4	1871			if4a1_arath ame: full=eukaryotic initiation factor 4a-1 short=eif-4a-1 ame: full=atp-dependent r helicase eif4a-1 ame: full=dead-box atp-dependent r helicase 4	7.26463e-26	if4a1_orysj ame: full=eukaryotic initiation factor 4a-1 short=eif-4a-1 ame: full=atp-dependent r helicase eif4a-1 ame: full=dead-box atp-dependent r helicase 4	3.11485e-26	-0.195393	-0.484771	-0.123234	0.631589	0.0102405	0.896596	-0.12	-0.703173	-0.173352	0.888	0.000686092	0.995066	-0.271053	-0.321654	-0.0973566	0.6857	0.314385	0.937023	0.0193305	0.350306	0.0734031	0.999865	0.718623	0.999702	NA	NA	NA	NA	NA	NA	NO	NO	NO
comp100313_c1	22	1615	235	5prime_partial	r13a4_arath ame: full=60s ribosomal protein l13a-4	2.84515e-130			-0.186463	-0.227803	-0.120039	0.513303	0.277504	0.894431	-0.12	-0.177927	0.0784075	0.847	0.447395	0.99866	-0.283243	-0.320429	-0.222556	0.513068	0.317363	0.816156	-0.0884762	-0.278125	-0.114977	0.999865	0.740605	0.999702	NA	NA	NA	NA	NA	NA	NO	NO	NO
comp100315_c1	17	2931	420	5prime_partial			cerk1_orysj ame: full=chitin elicitor receptor kise 1 short= 1 ame: full= domain receptor-like kise 1 short= rlk1 short= -containing receptor-like kise 1 flags: precursor	4.15301e-37	0.634176	0.982531	1.44016	0.0229626	0.0489395	0.238911	0.5	-0.822306	-0.20439	0.153	0.129096	0.99866	0.652657	2.03175	1.75508	0.155276	1.44574e-06	0.164747	0.162887	4.07057	1.83268	0.999865	0.0193225	0.999702	Inf (no dS)	0.27965	0.00149618	0	0	0	NO	NO	NO
comp100316_c1	44	4073	773	complete	uvr8_arath ame: full=ultraviolet-b receptor uvr8 ame: full=protein uv-b resistance 8 ame: full=rcc1 domain-containing protein uvr8	1.22141e-28			-0.0966208	-0.311324	0.142538	0.711793	0.0797152	0.869725	-0.05	-0.519029	-0.299539	0.925	0.0116734	0.946624	-0.10398	-0.191315	0.337533	0.806764	0.49537	0.621193	0.2775	0.534719	0.568874	0.999865	0.43408	0.999702	NA	0.1613	NA	NA	NA	NA	NO	NO	NO
comp100317_c0	6	1336			erf71_arath ame: full=ethylene-responsive transcription factor erf071	2.1199e-29	erf1_orysj ame: full=ethylene-responsive transcription factor 1 ame: full=ethylene-responsive element-binding factor 1 short=erebp-1 short= 1	1.02769e-22	-0.547662	-0.507732	-0.194269	0.192554	0.0667381	0.840862	-0.5	-0.274583	0.215401	0.503	0.351412	0.988107	-0.694598	-0.913074	-0.651903	0.321915	0.0214695	0.326416	-0.332463	-0.885157	-0.845716	0.999865	0.184767	0.708747	NA	NA	NA	NA	NA	NA	NO	NO	NO
comp100317_c3	2	417							-0.235747	-0.449521	-0.242465	0.651243	0.102882	0.792	-0.17	-0.272048	0.0385512	0.866	0.393703	0.99866	-0.440435	-0.716641	-0.517132	0.606298	0.0788524	0.539597	-0.366712	-0.653051	-0.589342	0.999865	0.323215	1	NA	NA	NA	NA	NA	NA	NO	NO	NO
comp100317_c4	12	5024	342	complete	beh4_arath ame: full=bes1 bzr1 homolog protein 4	1.23721e-88			-0.119762	-0.117767	-0.286044	0.625249	0.788786	0.686626	-0.12	-1.2214	-0.549055	0.785	0.000339741	0.75285	-0.121961	0.61393	-0.154843	0.768745	0.143129	0.895012	-0.133479	1.97338	0.368938	0.999865	0.0465781	0.999702	Inf (no dS)	0.41648	0.00280505	1	1	0	NO	NO	NO
comp100318_c1	18	4790	143	5prime_partial	rk3a_arath ame: full=50s ribosomal protein l3- chloroplastic flags: precursor	4.22019e-121			0.385656	0.831216	0.0767787	0.055428	0.000125053	0.944835	0.51	0.947469	0.32209	0.0882	3.69554e-06	0.945976	0.263346	0.745946	-0.0990128	0.464826	0.00781977	0.936431	-0.27119	-0.266976	-0.29251	0.999865	0.800883	0.999702	NA	NA	NA	NA	NA	NA	NO	NO	NO
comp100319_c0	15	2983	504	complete	p2c33_arath ame: full=probable protein phosphatase 2c 33 short= 2c33 ame: full= 6 1	0	p2c66_orysj ame: full=probable protein phosphatase 2c 66 short= 2c66	1.0638e-156	-0.221408	0.32035	0.369297	0.628079	0.15423	0.453422	0.04	0.500949	0.394625	0.973	0.0236301	0.818727	-0.568981	0.189398	0.350659	0.330361	0.597598	0.556526	-0.193494	0.0461967	-0.090528	0.999865	0.967614	0.999702	NA	NA	NA	NA	NA	NA	NO	NO	NO
comp100320_c1	1	763	116	5prime_partial					0.359613	NA	NA	0.36077	NA	NA	0.26	NA	NA	0.658	NA	NA	0.459326	NA	NA	0.457685	NA	NA	0.376781	NA	NA	0.999865	NA	NA	NA	0.4625	NA	NA	NA	NA	NO	NO	NO
comp100320_c4	40	3656	495	complete	tcp4_arath ame: full=transcription factor tcp4 ame: full=protein materl effect embryo arrest 35	1.09827e-77	pcf5_orysj ame: full=transcription factor pcf5	7.9323e-67	-0.436709	-1.20741	-1.76146	0.232708	0.00407183	0.163217	-0.42	-1.49539	-0.986658	0.406	0.000432534	0.946624	-0.455466	-0.956268	-1.94629	0.468219	0.1404	0.233159	-0.0753959	1.29405	-0.477441	0.999865	0.15586	0.999702	NA	0.5264	NA	NA	NA	NA	NO	NO	NO
comp100320_c5	1	1096	365	interl					0.502913	NA	NA	0.261118	NA	NA	0.44	NA	NA	0.531	NA	NA	0.52741	NA	NA	0.430684	NA	NA	0.718587	NA	NA	0.999865	NA	NA	NA	NA	NA	NA	NA	NA	NO	NO	NO
comp100321_c0	15	5468	104	complete	erh_arath ame: full=enhancer of rudimentary homolog	5.2059e-54			-0.234201	0.0208626	0.0507171	0.21254	0.923801	0.953627	-0.33	0.0239797	0.0165983	0.275	0.907908	0.999318	-0.14332	0.0538854	0.0876736	0.681218	0.876475	0.929343	0.207161	-0.101899	0.0991094	0.999865	0.91156	0.999702	NA	NA	NA	NA	NA	NA	NO	NO	NO
comp100322_c0	1	859	107	5prime_partial					-0.125121	-0.545467	0.113538	0.585677	0.00387	0.904431	-0.28	-0.556361	0.0517279	0.41	0.00600658	0.99866	0.0851081	-0.518393	0.153487	0.835788	0.0931526	0.878697	0.232477	-0.000565322	0.152041	0.999865	1	0.999702	NA	0.7288	NA	NA	NA	NA	NO	NO	NO
comp100322_c1	9	1926							0.0268043	-0.770279	0.0365471	0.918322	0.000325385	0.975595	-0.09	-0.781174	-0.132394	0.82	0.000398943	0.99866	0.197832	-0.756345	0.0854472	0.577973	0.0266664	0.942126	0.174062	0.00529041	0.139261	0.999865	0.997291	0.999702	NA	NA	NA	NA	NA	NA	NO	NO	NO
comp100323_c2	3	1773	428	5prime_partial					-0.806698	-0.289782	-0.602242	0.000185491	0.22607	0.171433	-0.84	-0.502361	-0.766824	0.00916	0.0680664	0.400432	-0.795433	-0.146016	-0.513555	0.0384201	0.724001	0.429934	-0.155433	0.191842	0.233521	0.999865	0.877395	0.999702	NA	0.8954	NA	NA	NA	NA	NO	NO	NO
comp100323_c3	20	1434							0.0700471	NA	NA	0.85483	NA	NA	-0.06	NA	NA	0.939	NA	NA	0.191311	NA	NA	0.735511	NA	NA	0.406449	NA	NA	0.999865	NA	NA	NA	NA	NA	NA	NA	NA	NO	NO	NO
comp100324_c1	14	2872	421	complete	pub62_arath ame: full=u-box domain-containing protein 62 ame: full=plant u-box protein 62	1.65077e-76			0.382295	0.219429	0.228364	0.0337326	0.143256	0.693688	0.41	0.282027	0.404786	0.177	0.0812629	0.78723	0.327426	0.179231	0.116163	0.216207	0.471715	0.901433	-0.0597938	-0.00791948	-0.185795	0.999865	0.994199	0.999702	NA	NA	NA	NA	NA	NA	NO	NO	NO
comp100325_c0	4	2954	131	3prime_partial					0.182061	NA	0.411206	0.700138	NA	0.73158	0.63	NA	1.0956	0.326	NA	0.549979	-0.328092	NA	0.129612	0.611983	NA	0.932849	-0.496383	NA	-0.352153	0.999865	NA	0.999702	NA	NA	NA	NA	NA	NA	NO	NO	NO
comp100325_c1	4	1270							-0.243649	NA	0.070023	0.310085	NA	0.947211	-0.13	NA	0.247622	0.79	NA	0.973395	-0.385281	NA	-0.0368916	0.300918	NA	0.975485	-0.0791447	NA	-0.194852	0.999865	NA	0.999702	NA	NA	NA	NA	NA	NA	NO	NO	NO
comp100325_c3	3	2032	503	complete	cd48b_arath ame: full=cell division control protein 48 homolog b short= 48b	5.8143e-11	ftsh8_orysj ame: full=atp-dependent zinc metalloprotease ftsh mitochondrial short= 8 flags: precursor	2.23178e-10	0.363736	0.312885	-0.02128	0.248774	0.311629	0.989689	0.16	0.163527	-0.0195307	0.755	0.642169	0.99957	0.569736	0.52615	0.0179609	0.256827	0.233186	0.990254	0.292022	0.356902	0.170398	0.999865	0.751597	0.999702	Inf (no dS)	0.1337	0.00116137	0	0	0	NO	NO	NO
comp100326_c0	6	1578	418	5prime_partial					-0.0374228	-0.0943247	-0.00434966	0.884172	0.676505	0.997287	-0.02	-0.398611	-0.00870787	0.962	0.0515229	0.99957	-0.0538473	0.199634	-0.0707649	0.897729	0.526911	0.958501	-0.0464792	0.239932	-0.226839	0.999865	0.782755	0.999702	NA	-0.00765	NA	NA	NA	NA	NO	NO	NO
comp100327_c0	11	4037	981	complete	xpot_arath ame: full=exportin-t ame: full=exportin ame: full=protein paused ame: full=tr exportin	0	xpot_orysj ame: full=exportin-t ame: full=exportin ame: full=protein paused homolog ame: full=tr exportin	0	0.443905	0.108044	-0.0951735	0.0366994	0.536165	0.907893	0.48	0.19053	-0.15229	0.166	0.275125	0.995327	0.423967	-0.0123054	-0.0672797	0.202041	0.972971	0.950477	-0.0491712	-0.354462	0.0658778	0.999865	0.540158	0.999702	Inf (no dS)	0.33239	0.00190478	1	1	0	NO	NO	NO
comp100328_c0	24	2830	746	3prime_partial	ssy2_arath ame: full=starch synthase chloroplastic amyloplastic short= 2 ame: full=soluble starch synthase ii flags: precursor	0	ssy21_orysj ame: full=soluble starch synthase 2- chloroplastic amyloplastic ame: full=soluble starch synthase ii-1 flags: precursor	0	-0.54854	0.228991	-0.463867	0.0759169	0.294254	0.38904	-0.45	0.0603538	-0.340447	0.426	0.841313	0.928141	-0.708997	0.385486	-0.628224	0.175016	0.208145	0.336008	-0.400857	0.228145	-0.413689	0.999865	0.808385	0.999702	0.7824	0.7656	0.001875	0.4634	0.4702	0.0068	NO	NO	NO
comp100330_c0	1	1479							0.569905	NA	NA	0.0399604	NA	NA	0.56	NA	NA	0.135	NA	NA	0.648645	NA	NA	0.110887	NA	NA	0.338235	NA	NA	0.999865	NA	NA	NA	NA	NA	NA	NA	NA	NO	NO	NO
comp100330_c1	29	3060	656	complete					-0.417636	-0.148851	-0.87663	0.154909	0.632415	0.0592001	-0.47	-0.00358985	-0.781329	0.366	0.992849	0.421289	-0.354895	-0.284332	-0.918715	0.440288	0.571348	0.173562	0.0440436	-0.320599	-0.0456844	0.999865	0.778554	0.999702	NA	1	NA	NA	NA	NA	NO	NO	NO
comp100331_c1	22	1771	335	complete	y4466_arath ame: full=zf-hd homeobox protein at4g24660 short= -22	1.46375e-50			0.333617	-1.0796	-1.37766	0.435378	0.0501138	0.121853	0.37	-1.61194	-0.8794	0.572	0.00766854	0.749679	0.253228	-0.63957	-2.19386	0.741673	0.568688	0.00714132	-0.773516	0.510584	-2.00718	0.999865	0.781593	0.372145	NA	0	NA	NA	NA	NA	NO	NO	NO
comp100332_c0	11	3542	1023	complete					0.0790953	-0.0853063	-0.0133577	0.72092	0.669421	0.99123	0.05	0.104115	0.114397	0.907	0.609278	0.99866	0.091305	-0.26121	-0.128588	0.800935	0.299429	0.901539	0.0607028	-0.382383	-0.26535	0.999865	0.502946	0.999702	Inf (no dS)	0.3569	0.00166178	0.7197	0.7341	0.0144	NO	NO	NO
comp100333_c0	1	1432	409	5prime_partial					0.505946	0.588044	-0.537814	0.0315567	0.00697086	0.513965	0.39	0.867419	-0.01479	0.308	7.61795e-05	0.99957	0.588752	0.23329	-0.928474	0.140054	0.536283	0.195086	-0.0422035	-0.645511	-0.822537	0.999865	0.280616	0.976192	NA	0.57115	NA	NA	NA	NA	NO	NO	NO
comp100333_c1	12	2007	228	5prime_partial					-0.0596542	0.551598	0.430184	0.847989	0.00120267	0.504628	0.03	0.5193	0.228353	0.969	0.0112318	0.992485	-0.169956	0.557397	0.468481	0.711127	0.0381928	0.521011	-0.0250603	-0.141722	0.178377	0.999865	0.878775	0.999702	Inf (no dS)	0.456467	0.00268031	1	1	0	NO	NO	NO
comp100334_c0	32	3982	612	5prime_partial	dldh1_arath ame: full=dihydrolipoyl dehydrogese mitochondrial short= 1 short=mtlpd1 ame: full=dihydrolipoamide dehydrogese 1 ame: full=glycine cleavage system l protein 1 ame: full=pyruvate dehydrogese complex e3 subunit 1 short=e3-1 short=pdc-e3 1 flags: precursor	9.60835e-71	gshrc_orysj ame: full=glutathione cytosolic short=gr short=grase	8.317e-37	-0.525348	0.079478	-0.516998	0.021653	0.821099	0.583894	-0.56	-0.315892	-0.599217	0.0911	0.398623	0.923621	-0.475538	0.286297	-0.263104	0.228187	0.451751	0.853701	0.314733	1.18015	0.781366	0.999865	0.129614	0.959066	NA	0.10785	NA	NA	NA	NA	NO	NO	NO
comp100335_c0	25	2547							1.03341	0.467636	1.31692	2.34e-07	0.065609	0.00153	0.94	0.532477	1.55096	0.000606	0.0833331	0.00283191	1.11369	0.327375	1.11996	0.000409462	0.451596	0.0329743	0.0828485	-0.26836	-0.422457	0.999865	0.808174	1	NA	NA	NA	NA	NA	NA	NO	NO	NO
comp100336_c0	10	3094	286	complete					-0.537055	0.854603	0.707773	0.0385153	0.00356557	0.23172	-0.86	1.00337	0.297825	0.0109	0.00550919	0.981973	-0.220953	0.635449	0.824922	0.671919	0.120575	0.148952	0.276208	0.0501346	0.224701	0.999865	0.978303	0.999702	NA	0.1613	NA	NA	NA	NA	NO	NO	NO
comp100340_c1	22	5207	678	complete	tlc1_arath ame: full= carrier protein chloroplastic ame: full=adp atp translocase 1 ame: full=adenine nucleotide translocase 1 flags: precursor	0			-0.406337	-0.42652	-1.07188	0.12799	0.0750125	0.013	-0.34	-0.7856	-0.806436	0.503	0.000507422	0.395951	-0.539712	-0.0258157	-1.29208	0.180168	0.962303	0.0137717	-0.275473	0.308047	-0.431231	0.999865	0.75362	1	NA	NA	NA	NA	NA	NA	NO	NO	NO
comp100341_c0	30	5297	848	3prime_partial	erdl5_arath ame: full=sugar transporter erd6-like 5	0	pt111_orysj ame: full=inorganic phosphate transporter 1-11 short= 11 short= ht1 11 ame: full=h(+) pi cotransporter	5.47911e-10	-0.136454	-0.0445881	-0.0431956	0.609349	0.822506	0.964129	-0.08	-0.0355876	-0.021169	0.897	0.87569	0.99866	-0.228247	-0.0431606	-0.062437	0.546356	0.897084	0.957416	-0.0357876	0.0772018	-0.0350871	0.999865	0.938432	0.999702	NA	1	NA	NA	NA	NA	NO	NO	NO
comp100342_c0	3	3011	844	complete	guf1_arath ame: full=translation factor guf1 mitochondrial ame: full=elongation factor 4 homolog short=ef-4 ame: full=gtpase guf1 homolog ame: full=ribosomal back-translocase flags: precursor	2.34917e-20	guf1_orysi ame: full=translation factor guf1 mitochondrial ame: full=elongation factor 4 homolog short=ef-4 ame: full=gtpase guf1 homolog ame: full=ribosomal back-translocase flags: precursor	8.2257e-21	0.368565	0.394855	0.146679	0.223766	0.0781875	0.874343	0.18	0.379502	0.299785	0.778	0.131968	0.963691	0.558468	0.336788	0.0174156	0.177725	0.38692	0.989284	0.217754	-0.092224	-0.265228	0.999865	0.945161	0.999702	NA	0	NA	NA	NA	NA	NO	NO	NO
comp100343_c0	14	4985	859	complete					1.39277	0.849526	0.921199	2.61e-12	0.000214536	0.055813	1.27	0.625376	0.650907	3.56e-06	0.018064	0.586379	1.53351	0.924171	0.966553	2.81661e-07	0.00143175	0.0944814	0.193587	0.548171	0.162585	0.999865	0.668248	0.999702	NA	0.9	NA	NA	NA	NA	NO	NO	NO
comp100343_c1	10	1802							0.488169	0.877327	0.359209	0.0366994	0.0170871	0.747265	0.29	0.389655	0.590203	0.423	0.403261	0.782351	0.655538	1.18196	0.108166	0.0740485	0.00562076	0.950251	0.122676	1.52337	-0.550192	0.999865	0.183011	0.999702	NA	NA	NA	NA	NA	NA	NO	NO	NO
comp100344_c0	77	6356	502	complete	cryd_arath ame: full=cryptochrome chloroplastic mitochondrial ame: full=cryptochrome-3 flags: precursor	6.9295e-171	cryd_orysj ame: full=cryptochrome chloroplastic mitochondrial flags: precursor	0	0.736147	-0.409589	-0.470007	0.00167138	0.109525	0.761857	0.71	-0.694316	-0.630596	0.0117	0.00570933	0.984073	0.724673	-0.205516	-0.284504	0.0518186	0.633619	0.89171	-0.167326	0.569846	0.477165	0.999865	0.619374	0.999702	NA	NA	NA	NA	NA	NA	NO	NO	NO
comp100344_c1	2	1446	325	5prime_partial					1.01204	1.00345	1.00492	4.88e-09	3.43e-07	0.0126662	0.96	1.0454	1.23253	0.000136	3.69349e-06	0.0232714	1.06563	0.876129	0.787532	0.000120743	0.00194343	0.148262	-0.116469	-0.326228	-0.466044	0.999865	0.749015	0.999702	NA	0.125	NA	NA	NA	NA	NO	NO	NO
comp100345_c1	14	3597	789	complete	pot10_arath ame: full=potassium transporter 10 short= 10	0	hak12_orysj ame: full= potassium transporter 12 ame: full= 12	0	-0.233515	-0.60303	0.17915	0.771988	0.00302553	0.775042	0.63	-0.781628	0.2044	0.589	0.00105765	0.982473	-1.40417	-0.523374	0.145452	0.0227625	0.0895312	0.868	-1.15026	0.44348	-0.0893902	0.999865	0.601958	0.999702	Inf (no dN)	0.162912	0.0018609	0	0	0	NO	NO	NO
comp100348_c0	36	2359	561	complete					0.358601	1.14059	NA	0.187682	4.02e-05	NA	0.48	1.03991	NA	0.153	0.00093958	NA	0.29434	1.24549	NA	0.520546	0.00255715	NA	-0.0279816	0.102637	NA	0.999865	0.944951	NA	NA	0.125	NA	NA	NA	NA	NO	NO	NO
comp100350_c1	82	4292	371	complete					-0.157575	-0.0405363	-0.57433	0.559846	0.853581	0.272665	0.04	0.0342733	-0.874771	0.946	0.881599	0.409326	-0.376552	-0.0798675	-0.472994	0.316457	0.810588	0.496651	-0.234278	-0.226269	0.34633	0.999865	0.763808	0.999702	NA	1	NA	NA	NA	NA	NO	NO	NO
comp100351_c2	39	3397	587	complete	cad1_arath ame: full=macpf domain-containing protein cad1 ame: full=protein constitutively activated cell death 1 short=protein cad1	0			-0.00018367	-0.481124	0.102823	0.999521	0.0178985	0.899554	0.11	-0.91079	0.268118	0.851	3.174e-05	0.937709	-0.151337	-0.196082	-0.0448777	0.704723	0.505048	0.965216	-0.0994994	0.855487	-0.326273	0.999865	0.254324	0.999702	NA	0.5773	NA	NA	NA	NA	NO	NO	NO
comp100352_c0	56	3895	224	interl					0.187774	0.20109	0.48026	0.487571	0.600224	0.483314	0.13	-0.273416	0.710904	0.806	0.552374	0.596677	0.281908	0.455952	0.211208	0.501852	0.35273	0.831587	0.269942	1.20956	-0.639636	0.999865	0.303902	0.999702	NA	0.2203	NA	NA	NA	NA	NO	NO	NO
comp100353_c0	10	4026	1072	5prime_partial	hsl2_arath ame: full=lrr receptor-like serine threonine-protein kise hsl2 ame: full=protein haesa-like2 flags: precursor	0	fon1_orysj ame: full=leucine-rich repeat receptor-like kise protein floral organ number1 short= 1 ame: full=clv1-like lrr receptor kise flags: precursor	1.20782e-130	0.604855	-0.136948	-0.465753	0.0849732	0.710019	0.583829	0.15	-0.504543	-0.355539	0.772	0.221889	0.973331	1.15375	0.115743	-0.558545	0.0261137	0.825194	0.538817	0.355768	1.54453	-0.0739003	0.999865	0.0382317	0.999702	NA	1	NA	NA	NA	NA	NO	NO	NO
comp100353_c1	2	1537	345	3prime_partial	tmk1_arath ame: full=probable receptor protein kise tmk1 flags: precursor	2.29368e-64	fon1_orysj ame: full=leucine-rich repeat receptor-like kise protein floral organ number1 short= 1 ame: full=clv1-like lrr receptor kise flags: precursor	6.38927e-16	-0.158989	-0.640138	-0.606185	0.629597	0.16308	0.203136	-0.32	-1.82948	-1.00966	0.522	2.74678e-09	0.141427	-0.0168124	0.517958	-0.320893	0.978523	0.43937	0.621601	0.329882	1.10365	0.575441	0.999865	0.379577	0.999702	NA	1	NA	NA	NA	NA	NO	NO	NO
comp100353_c2	6	3252	699	5prime_partial	hsl1_arath ame: full=receptor-like protein kise hsl1 ame: full=protein haesa-like1 flags: precursor	0			-0.308815	-0.32533	-0.255103	0.256376	0.161205	0.691	-0.4	-0.867567	-0.80142	0.339	2.68126e-05	0.279493	-0.187428	0.144869	0.0256712	0.714531	0.676045	0.97986	0.132211	0.763267	0.80007	0.999865	0.285398	0.827	NA	0.1517	NA	NA	NA	NA	NO	NO	NO
comp100354_c1	26	5560	488	complete	tydc1_arath ame: full=tyrosine decarboxylase 1	0	tydc1_orysj ame: full=tyrosine decarboxylase 1	0	0.0591906	-0.0167737	-0.691188	0.873255	0.94471	0.115809	0.29	-0.00975243	-0.630747	0.59	0.970192	0.593629	-0.296543	-0.0596744	-0.728726	0.360416	0.868288	0.237284	-0.395249	0.0720112	-0.055923	0.999865	0.94555	0.999702	NA	0.1613	NA	NA	NA	NA	NO	NO	NO
comp100355_c1	64	4198	477	complete					-0.191628	-0.444402	-0.259663	0.440061	0.0141461	0.710319	-0.05	-0.345478	-0.724707	0.94	0.0809322	0.453765	-0.365763	-0.468781	0.00412589	0.287694	0.0951126	0.997828	-0.115073	-0.0293361	0.688644	0.999865	0.976322	0.881022	Inf (no dS)	0.3679	0.00157233	1	1	0	NO	NO	NO
comp100356_c0	7	3144	574	3prime_partial					0.438701	NA	0.070388	0.0810083	NA	0.965629	0.33	NA	-0.335326	0.474	NA	0.988684	0.557752	NA	0.239653	0.179115	NA	0.87671	0.226227	NA	0.520241	0.999865	NA	0.999702	Inf (no dS)	0.48035	0.00160848	1	1	0	NO	NO	NO
comp100356_c1	2	1674	452	5prime_partial					-0.00836395	-0.454191	0.0464608	0.980609	0.305064	0.979767	-0.12	-1.97137	-0.269718	0.8	4.49242e-08	0.995066	0.127763	0.462932	0.131812	0.788904	0.390743	0.941182	0.129216	2.40856	0.271802	0.999865	0.0700059	0.999702	NA	0.60935	NA	NA	NA	NA	NO	NO	NO
comp100357_c0	2	2089	296	5prime_partial					-0.458977	-0.266371	-0.145323	0.04871	0.219271	0.867	-0.74	-0.0985781	-0.380706	0.0168	0.702353	0.909529	-0.160627	-0.433185	-0.0695551	0.730136	0.162268	0.949687	0.368002	-0.270548	0.226059	0.999865	0.777306	1	NA	NA	NA	NA	NA	NA	NO	NO	NO
comp100358_c1	39	3865	333	5prime_partial	rk4_arath ame: full=50s ribosomal protein chloroplastic ame: full=cl4 ame: full=r-protein l4 flags: precursor	1.22907e-17			0.833908	0.582855	0.72679	4.33e-07	0.004186	0.117767	0.94	0.623399	0.514084	1.71e-05	0.00516701	0.787081	0.720568	0.51334	0.778611	0.00536875	0.0826115	0.131392	-0.138008	0.00611556	0.179339	0.999865	0.996533	0.999702	NA	NA	NA	NA	NA	NA	NO	NO	NO
comp100361_c0	67	5060	377	3prime_partial					-0.376836	-0.161691	-0.578826	0.0270584	0.669492	0.200213	-0.35	-0.49873	-0.867458	0.203	0.115294	0.265471	-0.366347	0.137084	-0.488274	0.195373	0.812802	0.441276	0.262084	0.382214	0.228099	0.999865	0.854073	0.999702	NA	1	NA	NA	NA	NA	NO	NO	NO
comp100362_c0	6	6998	250	5prime_partial	rh20_arath ame: full=dead-box atp-dependent r helicase 20	1.40162e-128	rh20_orysj ame: full=dead-box atp-dependent r helicase 20	7.05236e-134	-0.0203163	0.104034	0.307668	0.928264	0.528	0.513	-0.02	0.0797308	0.270779	0.958	0.688239	0.943803	-0.0113252	0.143534	0.346888	0.975885	0.589188	0.586646	0.0593564	-0.0339329	0.136256	0.999865	0.972	1	NA	0.1887	NA	NA	NA	NA	NO	NO	NO
comp100363_c1	8	3129	126	complete					NA	-0.160565	NA	NA	0.72273	NA	NA	-0.627745	NA	NA	0.0956211	NA	NA	0.179646	NA	NA	0.802865	NA	NA	0.716323	NA	NA	0.728604	NA	NA	NA	NA	NA	NA	NA	NO	NO	NO
comp100364_c1	32	7960	1853	complete					-0.122375	0.131646	-0.222492	0.721922	0.61419	0.737062	-0.19	0.0466462	-0.473594	0.747	0.894403	0.790316	-0.04079	0.161367	-0.123279	0.945016	0.695629	0.901433	0.102207	0.216107	0.280085	0.999865	0.810626	0.999702	NA	0.57445	NA	NA	NA	NA	NO	NO	NO
comp100366_c0	7	4009	184	complete	trxf1_arath ame: full=thioredoxin chloroplastic short= rxf1 ame: full=thioredoxin f2 short= rxf2 flags: precursor	1.40266e-60	trxf_orysj ame: full=thioredoxin chloroplastic short= rxf ame: full= rx03 flags: precursor	2.81635e-61	-0.0714315	1.3534	-1.2316	0.797041	0.00608183	0.113	0.15	1.82638	-1.3178	0.733	6.61783e-06	0.542139	-0.295719	0.913337	-1.05913	0.390247	0.131597	0.34002	-0.542643	-1.12519	0.537263	0.999865	0.310057	1	NA	NA	NA	NA	NA	NA	NO	NO	NO
comp100367_c0	22	4310	224	5prime_partial	sap2_arath ame: full=zinc finger a20 and an1 domain-containing stress-associated protein 2 short= 2	1.29449e-53	sap8_orysi ame: full=zinc finger a20 and an1 domain-containing stress-associated protein 8 short= 8 ame: full=stress-associated protein 3	5.92877e-82	0.240663	0.422976	0.494128	0.449519	0.0541845	0.363651	0.13	0.364944	0.698217	0.843	0.146694	0.438951	0.290553	0.420657	0.27142	0.525319	0.209189	0.770624	-0.132829	0.103693	-0.488641	0.999865	0.942109	0.999702	NA	NA	NA	NA	NA	NA	NO	NO	NO
comp100368_c0	32	7603	309	5prime_partial	AMERL_ARATHRecme: Full=Uncharacterized protein At2g38710	8.06562e-122			-0.180046	0.219972	0.53464	0.600908	0.287	0.344832	0.02	0.264746	0.112591	0.98	0.232086	0.99866	-0.407142	0.210337	0.781365	0.335195	0.548926	0.216744	0.142175	-0.0426536	0.650264	0.999865	0.968	0.986431	NA	NA	NA	NA	NA	NA	NO	NO	NO
comp100369_c0	56	6333	339	5prime_partial					0.339297	-0.45372	-0.228258	0.0903304	0.00721654	0.725601	0.34	-0.518603	-0.0988732	0.288	0.00698182	0.99866	0.36309	-0.419064	-0.343561	0.239296	0.13439	0.651679	0.0744962	-0.0145161	-0.261483	0.999865	0.991928	0.999702	NA	NA	NA	NA	NA	NA	NO	NO	NO
comp100370_c0	18	2698	589	complete	ma651_arath ame: full=65-kda microtubule-associated protein 1 short= 65-1	0			-0.140962	0.530252	0.391505	0.688964	0.125632	0.727252	-0.22	-0.25418	-0.120693	0.708	0.632236	0.99866	-0.0251672	0.909221	0.520932	0.969172	0.00337594	0.636658	0.00246444	2.36793	0.582702	0.999865	0.0265721	0.999702	NA	NA	NA	NA	NA	NA	NO	NO	NO
comp100371_c2	50	3037	627	5prime_partial	ptr7_arath ame: full=nitrate transporter short= 1 ame: full=nitrate chlorate transporter ame: full=protein chlori 1	0			1.14119	0.339002	-0.482178	0.00084211	0.282	0.47909	0.75	0.000781746	-0.509757	0.0286	0.998727	0.726117	1.48205	0.753343	-0.476757	0.00671792	0.0765217	0.61039	0.334261	0.102219	0.0276577	0.999865	0.942	0.999702	Inf (no dN)	0.258575	0.0011522	0	0	0	NO	NO	NO
comp100371_c3	7	985			hip26_arath ame: full=heavy metal-associated isoprenylated plant protein 26 short= 26 ame: full=farnesylated protein 6 short= 6 flags: precursor	5.69638e-19	ccs_orysj ame: full=copper chaperone for superoxide chloroplastic ame: full=superoxide dismutase copper chaperone flags: precursor	3.40385e-06	NA	2.21365	-0.150473	NA	0.000693154	0.955059	NA	-0.177631	-0.416705	NA	0.659441	0.995066	NA	3.67013	0.000115507	NA	4.2975e-08	0.999883	NA	4.03258	0.427542	NA	0.07323	0.999702	NA	NA	NA	NA	NA	NA	NO	NO	NO
comp100373_c0	3	3073	133	complete	dfra_arath ame: full=dihydroflavonol-4-reductase short=dfr ame: full=dihydrokaempferol 4-reductase ame: full=protein transparent testa 3	5.25811e-17			-1.00304	-1.48364	-0.985835	2.12e-05	1.16e-05	0.0853103	-0.99	-1.07364	-1.13861	0.00115	0.0021971	0.245651	-0.952866	-1.9967	-0.842554	0.0142255	1.31101e-06	0.315927	0.0571535	-0.895352	0.426072	0.999865	0.242297	0.999702	NA	NA	NA	NA	NA	NA	NO	NO	NO
comp100374_c0	12	2912	623	complete	kpk7_arath ame: full=serine threonine-protein kise 7	0	g11a_orysi ame: full=protein kise g11a	0	-0.0306432	-0.0847595	0.29049	0.90408	0.648717	0.58555	-0.17	-0.0970198	0.363287	0.623	0.64952	0.864102	0.0964401	-0.0763448	0.207083	0.795578	0.808742	0.800703	0.203322	0.150864	-0.215877	0.999865	0.857352	0.999702	Inf (no dS)	0.16715	0.00227064	1	1	0	NO	NO	NO
comp100376_c0	21	2747	714	5prime_partial	hsp7j_arath ame: full=heat shock 70 kda protein mitochondrial ame: full=heat shock protein 70-10 short= sp70-10 ame: full=mitochondrial heat shock protein 70-2 short=mthsc70-2 flags: precursor	0			0.16489	0.457667	-0.118165	0.444902	0.0151992	0.899958	-0.06	0.293107	-0.217591	0.889	0.18551	0.988064	0.399202	0.566466	-0.0748322	0.187007	0.0568193	0.950999	0.16562	0.0233829	0.0960572	0.999865	0.986476	0.999702	NA	0.5882	NA	NA	NA	NA	NO	NO	NO
comp100377_c0	13	1852	338	5prime_partial					0.476237	0.206663	0.121351	0.0037207	0.390073	0.868	0.52	0.401751	0.108155	0.0305	0.0937331	0.99866	0.433801	0.000661686	0.139291	0.11251	0.999031	0.885022	-0.210658	-0.465802	0.0601293	0.999865	0.522664	1	NA	0.57195	NA	NA	NA	NA	NO	NO	NO
comp100378_c0	4	2050	565	complete	stlp2_arath ame: full=sec12-like protein 2	9.78e-06			-0.534978	-0.243877	0.0467541	0.0946628	0.195019	0.963203	-0.26	-0.263401	-0.1292	0.676	0.236838	0.99866	-0.823319	-0.222696	0.137042	0.0371508	0.481851	0.892938	-0.0304547	-0.00887641	0.165335	0.999865	0.994414	0.999702	Inf (no dS)	0.04515	0.00132201	0	0	0	NO	NO	NO
comp100379_c0	8	3081							0.0791703	NA	0.144641	0.854247	NA	0.906	0.18	NA	-0.109651	0.808	NA	0.99866	-0.0625951	NA	0.222485	0.924761	NA	0.8624	-0.186332	NA	0.241543	0.999865	NA	1	NA	NA	NA	NA	NA	NA	NO	NO	NO
comp100381_c1	2	979							-0.753008	NA	NA	0.00397909	NA	NA	-0.77	NA	NA	0.0193	NA	NA	-0.758891	NA	NA	0.0920592	NA	NA	-0.0197496	NA	NA	0.999865	NA	NA	NA	NA	NA	NA	NA	NA	NO	NO	NO
comp100381_c2	7	3621							-0.965374	-0.205435	0.485114	0.135472	0.433721	0.429	-0.49	-0.367902	0.274836	0.715	0.170596	0.981039	-1.71304	-0.117319	0.547423	0.0529921	0.791778	0.43353	-0.869387	0.455373	0.224833	0.999865	0.698331	1	NA	NA	NA	NA	NA	NA	NO	NO	NO
comp100381_c4	2	654			atl2_arath ame: full=ring-h2 finger protein atl2 ame: full=protein arabidopsis toxicos en levadura 2 short=protein atl2	4.56012e-10			-1.02052	NA	NA	0.000654618	NA	NA	-1.15	NA	NA	0.00265	NA	NA	-0.910736	NA	NA	0.0614634	NA	NA	0.328134	NA	NA	0.999865	NA	NA	NA	NA	NA	NA	NA	NA	NO	NO	NO
comp100382_c0	8	2795	746	complete	tktc1_arath ame: full=transketolase- chloroplastic short=tk flags: precursor	0			0.340456	0.706345	0.4411	0.100412	0.00851608	0.434743	0.38	1.10733	0.537983	0.23	6.04452e-06	0.717703	0.279717	0.139585	0.423526	0.431177	0.745087	0.547991	-0.0682103	-1.0344	0.0376845	0.999865	0.160553	0.999702	NA	0.1207	NA	NA	NA	NA	NO	NO	NO
comp100383_c0	4	4699	516	complete	adnt1_arath ame: full=mitochondrial adenine nucleotide transporter adnt1 ame: full=adenine nucleotide transporter 1	3.57919e-64	adt_orysj ame: full= carrier mitochondrial ame: full=adp atp translocase ame: full=adenine nucleotide translocator short=ant flags: precursor	5.23225e-20	-0.617728	-0.165624	-0.407675	0.0651811	0.490288	0.368192	-0.26	-0.485506	-0.36396	0.717	0.0418784	0.864483	-1.02062	0.0640835	-0.409509	0.0272509	0.880642	0.528006	-0.187443	0.509102	0.048056	0.999865	0.500456	0.999702	Inf (no dS)	0.037325	0.00239906	0	0	0	NO	NO	NO
comp100384_c0	17	2722	487	complete	y5158_arath ame: full=probable receptor-like protein kise at5g15080	0	cerk1_orysj ame: full=chitin elicitor receptor kise 1 short= 1 ame: full= domain receptor-like kise 1 short= rlk1 short= -containing receptor-like kise 1 flags: precursor	7.0753e-55	0.023571	-0.0561539	0.000877182	0.92116	0.811388	0.99872	-0.1	-0.0850594	0.039315	0.797	0.750661	0.99866	0.162805	-0.0234699	-0.0497376	0.602564	0.947273	0.960199	0.197357	0.222671	-0.146202	0.999865	0.786636	0.999702	Inf (no dS)	0.4376	0.00183203	0	0	0	NO	NO	NO
comp100384_c1	36	2741	453	interl	apk1b_arath ame: full=protein kise chloroplastic flags: precursor	0	cerk1_orysj ame: full=chitin elicitor receptor kise 1 short= 1 ame: full= domain receptor-like kise 1 short= rlk1 short= -containing receptor-like kise 1 flags: precursor	1.15029e-51	0.307435	-0.121564	-0.00696321	0.137587	0.596349	0.995253	0.17	-0.42128	0.230817	0.686	0.0617792	0.973395	0.444071	0.0918101	-0.188997	0.177327	0.780265	0.830053	0.190511	0.834123	-0.333561	0.999865	0.216674	0.999702	NA	0.6008	NA	NA	NA	NA	NO	NO	NO
comp100385_c0	11	3897	666	complete	y4885_arath ame: full=probable lrr receptor-like serine threonine-protein kise at4g08850 flags: precursor	2.53044e-123	fon1_orysj ame: full=leucine-rich repeat receptor-like kise protein floral organ number1 short= 1 ame: full=clv1-like lrr receptor kise flags: precursor	1.21665e-73	0.413079	-2.59964	NA	0.363458	3.64e-26	NA	0.09	-2.35839	NA	0.91	1.40895e-19	NA	0.798236	-2.94749	NA	0.228815	5.27201e-16	NA	0.250672	-0.611678	NA	0.999865	0.507264	NA	Inf (no dS)	0.567567	0.00228671	0.5567	0.6157	0.059	NO	YES	NO
comp100386_c1	23	4333	955	complete	cpl1_arath ame: full=r polymerase ii c-termil domain phosphatase-like 1 short=fcp-like 1 ame: full=carboxyl-termil phosphatase-like 1 short= 1 short=ctd phosphatase-like 1 ame: full=protein fiery 2 ame: full=protein jasmote overexpressing 1	0			0.159304	0.206416	-0.0280386	0.483466	0.216017	0.976236	0.21	0.206938	-0.129189	0.601	0.275858	0.997941	0.125216	0.185733	0.00410843	0.737042	0.494935	0.997828	0.0692207	-0.05322	0.0833857	0.999865	0.957085	0.999702	0.246	0.736686	0.00201425	0.188	0.2096	0.0216	NO	NO	NO
comp100386_c2	2	1170	213	5prime_partial	y5129_arath ame: full=probable lrr receptor-like serine threonine-protein kise at5g10290 flags: precursor	1.57205e-104	fon1_orysj ame: full=leucine-rich repeat receptor-like kise protein floral organ number1 short= 1 ame: full=clv1-like lrr receptor kise flags: precursor	5.19497e-29	NA	1.31558	0.442746	NA	9.7e-07	0.583829	NA	1.61788	0.453735	NA	5.84614e-09	0.919997	NA	1.02269	0.35218	NA	0.00292224	0.736625	NA	-0.674465	-0.176895	NA	0.321	0.999702	NA	0.5888	NA	NA	NA	NA	NO	NO	NO
comp100386_c4	18	5656	265	3prime_partial			cerk1_orysj ame: full=chitin elicitor receptor kise 1 short= 1 ame: full= domain receptor-like kise 1 short= rlk1 short= -containing receptor-like kise 1 flags: precursor	1.35637e-18	NA	1.88651	0.862286	NA	9.95e-12	0.233	NA	2.26053	0.781523	NA	4.96994e-20	0.607527	NA	1.45955	0.868361	NA	2.84096e-05	0.335263	NA	-0.771458	0.0142664	NA	0.265759	1	0.154	1	0.00377358	0.0858	0.1323	0.0465	NO	NO	NO
comp100387_c0	44	3430	591	complete	y3463_arath ame: full= receptor-like protein kise at3g46340 flags: precursor	2.05249e-37	pgip1_orysj ame: full=polygalacturose inhibitor 1 ame: full=floral organ regulator 1 ame: full=polygalacturose-inhibiting protein 1 short=pgip-1 flags: precursor	3.88345e-11	-1.19906	NA	NA	0.442577	NA	NA	0.4	NA	NA	0.886	NA	NA	-3.67958	NA	NA	0.0138174	NA	NA	-1.57646	NA	NA	0.999865	NA	NA	NA	0.85105	NA	NA	NA	NA	NO	NO	NO
comp100389_c2	52	8601	395	complete	irx9h_arath ame: full=probable beta- -xylosyltransferase irx9h ame: full=protein irregular xylem 9 homolog ame: full=xylan xylosyltransferase irx9h	6.07958e-144			0.117583	-0.197264	0.0456807	0.638475	0.512285	0.967864	0.22	-0.974768	-0.0266785	0.576	0.000192063	0.99866	-0.0108258	0.291521	0.0894674	0.981759	0.366202	0.940537	-0.118819	1.5341	0.121791	0.999865	0.0692024	0.999702	Inf (no dS)	0.14876	0.00173465	0	0	0	NO	NO	NO
comp100390_c0	5	3456							0.0278587	NA	0.451827	0.946594	NA	0.548	-0.16	NA	0.547692	0.759	NA	0.829555	0.136282	NA	0.506627	0.817134	NA	0.552499	0.696003	NA	0.359005	0.999865	NA	1	NA	NA	NA	NA	NA	NA	NO	NO	NO
comp100391_c2	52	2824	805	5prime_partial					-0.0930484	-0.141519	0.150173	0.741689	0.378339	0.812066	-0.06	-0.238324	0.0978264	0.93	0.154574	0.99866	-0.163551	-0.0715016	0.158098	0.684111	0.811223	0.847148	-0.0163839	0.132668	0.0538685	0.999865	0.869329	0.999702	0.3098	0.547175	0.00118012	0.2117	0.2373	0.0256	NO	NO	NO
comp100392_c0	3	2741	819	complete					-0.295356	NA	NA	0.507343	NA	NA	-0.39	NA	NA	0.551	NA	NA	-0.227765	NA	NA	0.775971	NA	NA	0.0677824	NA	NA	0.999865	NA	NA	NA	0.58155	NA	NA	NA	NA	NO	NO	NO
comp100392_c2	2	1756	113	complete					0.037681	NA	0.508948	0.925219	NA	0.623969	-0.03	NA	0.309478	0.969	NA	0.995066	0.173469	NA	0.479824	0.756529	NA	0.61677	0.00912625	NA	0.119229	0.999865	NA	0.999702	NA	NA	NA	NA	NA	NA	NO	NO	NO
comp100392_c3	5	979	171	3prime_partial	h2a3_arath ame: full=probable histone ame: full=hta2	3.20651e-45	h2a3_orysj ame: full=probable histone	1.32874e-46	0.00220477	0.390466	0.330675	0.99402	0.185	0.590946	-0.05	0.462275	0.327679	0.928	0.130592	0.913894	0.00658107	0.285083	0.357578	0.989276	0.516571	0.655267	0.168772	-0.612207	0.0916511	0.999865	0.520591	0.999702	NA	1	NA	NA	NA	NA	NO	NO	NO
comp100392_c5	20	2622	406	complete			agal_orysj ame: full=alpha-galactosidase ame: full=alpha-d-galactoside galactohydrolase ame: full=melibiase flags: precursor	7.20438e-173	-0.818142	-0.127153	-0.908055	0.104022	0.828332	0.471859	-1.3	0.340859	-0.582443	0.0547	0.536708	0.991824	-0.24397	-1.00515	-0.780712	0.823216	0.0413942	0.5554	-0.203695	-1.80533	0.193879	0.999865	0.0216746	0.999702	Inf (no dS)	0.112425	0.00140942	0.3501	0.6395	0.2894	NO	NO	NO
comp100393_c0	7	3300	239	complete					1.17206	0.279847	0.872898	2.33e-06	0.362728	0.177805	1.4	0.168571	0.831422	6.56e-06	0.660696	0.644532	0.859153	0.363619	0.780799	0.0261208	0.467649	0.198791	-0.362265	0.262863	-0.158904	0.999865	0.8322	0.999702	NA	NA	NA	NA	NA	NA	NO	NO	NO
comp100394_c0	19	4798	339	5prime_partial	ban_arath ame: full=anthocyanidin reductase short= ame: full=anthocyanin spotted testa short=ast ame: full=protein banyuls	1.73862e-128			-2.22538	0.658681	-0.298088	4.94e-13	0.221439	0.885532	-2.39	-0.968909	-0.605764	5.55e-07	0.0033732	0.97184	-2.06797	1.95302	-0.085647	8.50461e-06	0.000684218	0.969601	0.263699	2.12043	0.650152	0.999865	0.165938	0.999702	NA	NA	NA	NA	NA	NA	NO	NO	NO
comp100395_c0	2	1982	335	5prime_partial					0.52031	NA	0.264851	0.0576615	NA	0.75225	0.55	NA	0.290793	0.195	NA	0.982473	0.481606	NA	0.264982	0.326406	NA	0.798788	-0.0731752	NA	0.0296167	0.999865	NA	0.999702	NA	NA	NA	NA	NA	NA	NO	NO	NO
comp100395_c1	1	673							NA	NA	-0.0573875	NA	NA	0.972694	NA	NA	-0.106492	NA	NA	0.99866	NA	NA	-0.0243173	NA	NA	0.989145	NA	NA	0.0201432	NA	NA	0.999702	NA	NA	NA	NA	NA	NA	NO	NO	NO
comp100395_c3	82	6007	418	5prime_partial	pma10_arath ame: full=atpase plasma membrane-type ame: full=proton pump 10	0	pma1_orysj ame: full=plasma membrane atpase ame: full=proton pump	0	-0.0985488	2.68911	0.619147	0.754814	6.2e-34	0.373902	-0.24	2.58679	0.134305	0.622	2.90485e-20	0.99866	0.0514307	2.72637	0.745671	0.924969	1.87142e-23	0.295943	0.089125	0.32324	0.370204	0.999865	0.729525	0.999702	NA	0.1776	NA	NA	NA	NA	NO	YES	NO
comp100396_c0	4	2112	637	3prime_partial					0.280723	0.238693	0.417884	0.195992	0.14231	0.37958	0.12	0.170793	0.193414	0.801	0.400203	0.989054	0.437625	0.319268	0.556678	0.187885	0.182046	0.321296	0.405654	0.290752	0.357609	0.999865	0.679398	0.999702	Inf (no dS)	0.137467	0.000726407	0	0	0	NO	NO	NO
comp100397_c0	12	3669	219	complete					-0.0852988	-0.151507	-0.102467	0.68744	0.524	0.90394	-0.17	-0.175471	-0.112423	0.618	0.498423	0.99866	0.0180403	-0.166297	-0.122767	0.961818	0.680188	0.906405	0.197517	0.126794	-0.0420869	0.999865	0.903	0.999702	NA	NA	NA	NA	NA	NA	NO	NO	NO
comp100399_c0	3	1310							0.519381	-0.392981	NA	0.0314423	0.26925	NA	0.43	-0.566085	NA	0.17	0.103784	NA	0.625443	-0.31415	NA	0.100629	0.593793	NA	0.0941739	0.624923	NA	0.999865	0.703845	NA	NA	NA	NA	NA	NA	NA	NO	NO	NO
comp100400_c0	19	1178	125	3prime_partial	h2b11_arath ame: full=histone ame: full=htb4	1.10174e-59	h2b1_orysi ame: full=histone	5.08804e-61	-0.18973	0.098155	0.105529	0.729713	0.793483	0.927308	-0.08	0.18075	-0.173203	0.949	0.623993	0.997507	-0.430131	-0.060214	0.297413	0.512062	0.91885	0.798667	0.0414003	-0.462043	0.535565	0.999865	0.716464	0.999702	NA	NA	NA	NA	NA	NA	NO	NO	NO
comp100401_c0	25	1895	465	complete					-0.573889	-0.159983	-0.295836	0.0212018	0.390488	0.620265	-0.41	-0.333096	-0.363279	0.356	0.108406	0.897608	-0.782699	-0.0309486	-0.2849	0.0483991	0.927945	0.732608	-0.244546	0.321033	0.0157763	0.999865	0.703718	0.999702	Inf (no dS)	0.291125	0.00175435	0.0453	0.0769	0.0316	NO	NO	NO
comp100402_c3	41	2833	633	5prime_partial	parnl_arath ame: full=poly -specific ribonuclease parn-like ame: full=polyadenylate-specific ribonuclease-like protein	9.28142e-179			0.375788	0.359209	0.0459815	0.0762317	0.0438542	0.966508	0.14	0.590286	-0.0748483	0.721	0.00125608	0.99866	0.619314	0.0843402	0.175136	0.0552262	0.800183	0.87016	0.304925	-0.58249	0.106551	0.999865	0.246541	0.999702	0.2112	0.73586	0.00211954	0.1518	0.1695	0.0177	NO	NO	NO
comp100403_c1	3	2576	749	5prime_partial	srf8_arath ame: full=protein strubbelig-receptor family 8 ame: full=leucine-rich repeat receptor kise-like protein srf8 flags: precursor	0	cerk1_orysj ame: full=chitin elicitor receptor kise 1 short= 1 ame: full= domain receptor-like kise 1 short= rlk1 short= -containing receptor-like kise 1 flags: precursor	2.4293e-44	0.345856	NA	1.12428	0.229865	NA	0.122994	0.31	NA	0.20156	0.479	NA	0.99866	0.42722	NA	1.30208	0.355167	NA	0.047112	0.40908	NA	0.993052	0.999865	NA	0.999702	Inf (no dS)	0.4412	0.00102544	0.3585	0.462	0.1035	NO	NO	NO
comp100403_c3	9	2567	387	complete	bps1_arath ame: full=protein chloroplastic ame: full=protein bypass 1 flags: precursor	1.00528e-110	u496d_orysi ame: full=upf0496 protein 4	4.51336e-124	0.358663	0.577026	0.514184	0.0550123	0.00291645	0.235511	0.2	0.394296	0.416389	0.586	0.0748914	0.818727	0.523364	0.787219	0.552602	0.0650573	0.00164627	0.290233	0.219452	0.295812	0.0932841	0.999865	0.737068	0.999702	NA	NA	NA	NA	NA	NA	NO	NO	NO
comp100404_c0	17	2744	417	complete	hht1_arath ame: full=omega-hydroxypalmitate o-feruloyl transferase ame: full=omega-hydroxyacid hydroxycinmoyltransferase ame: full=protein aliphatic suberin feruloyl transferase	1.15486e-45			0.143647	-0.0413608	-0.367958	0.629597	0.920163	0.576379	0.09	-0.577718	-0.561163	0.856	0.17161	0.803725	0.11673	0.201955	-0.288177	0.825877	0.63645	0.777585	-0.151282	1.62024	0.256212	0.999865	0.146419	0.999702	NA	0.125	NA	NA	NA	NA	NO	NO	NO
comp100404_c1	11	3603	874	complete					-1.12705	0.595331	0.524011	0.542162	0.0108868	0.389883	0.96	0.787771	0.736003	0.677	0.00315959	0.491239	-4.17732	0.390079	0.298542	0.0021114	0.259958	0.752159	-2.06606	-0.253097	-0.590479	0.999865	0.817022	0.999702	Inf (no dS)	0.23206	0.000892429	1	1	0	NO	NO	NO
comp100406_c0	15	4803	1206	complete	csld3_arath ame: full=cellulose synthase-like protein d3 short= sld3 ame: full=protein kojak	0	csld2_orysi ame: full=cellulose synthase-like protein d2 ame: full= sld2	0	-0.573024	0.403264	0.0259921	0.325441	0.092315	0.98131	0.15	-0.145239	-0.328546	0.909	0.504221	0.911084	-1.33258	0.930883	0.172347	0.0233134	0.000983457	0.846862	-0.503368	0.639892	0.428753	0.999865	0.425376	0.999702	0.3449	0.7436	0.00066335	0.2618	0.2831	0.0213	NO	NO	NO
comp100407_c0	49	5571	814	5prime_partial	c3h37_arath ame: full=zinc finger ccch domain-containing protein 37 short= 3h37 ame: full=enhancer of ag-4 protein 1	2.71317e-177	c3h8_orysj ame: full=zinc finger ccch domain-containing protein 8 short= 3h8	3.46183e-158	0.101018	-0.0933329	-0.0619566	0.660772	0.699426	0.946471	0.04	-0.503938	-0.0113559	0.934	0.014492	0.99957	0.168311	0.193269	-0.114683	0.633329	0.559038	0.90755	0.252442	0.81902	-0.117029	0.999865	0.245777	0.999702	Inf (no dS)	0.494017	0.0014742	0.833	0.8661	0.0331	NO	NO	NO
comp100408_c0	114	6465	457	3prime_partial					0.13589	-0.372986	-0.17247	0.640567	0.0805009	0.833591	-0.07	-0.337984	-0.272654	0.908	0.182829	0.973331	0.339488	-0.425157	-0.0839198	0.366073	0.228355	0.946276	0.232516	-0.241646	0.227554	0.999865	0.807349	0.999702	NA	1	NA	NA	NA	NA	NO	NO	NO
comp100409_c0	14	2015	169	5prime_partial	elp6_arath ame: full=elongator complex protein 6 short= 6 ame: full=elongator component 6 ame: full=upf0405 protein elp6	1.23414e-49			-0.0693811	-0.878781	-0.0925274	0.91203	0.0101296	0.91711	0.41	-0.802147	-0.200608	0.635	0.072219	0.995066	-0.686985	-0.908924	-0.0274234	0.269045	0.118356	0.979966	-0.684108	-0.1266	0.217139	0.999865	0.902503	0.999702	NA	NA	NA	NA	NA	NA	NO	NO	NO
comp100410_c0	4	1015	303	interl	y5393_arath ame: full=probable receptor-like protein kise at5g39030 flags: precursor	8.3371e-103	fon1_orysj ame: full=leucine-rich repeat receptor-like kise protein floral organ number1 short= 1 ame: full=clv1-like lrr receptor kise flags: precursor	1.24152e-32	-0.472444	NA	1.03005	0.43565	NA	0.0594	-0.61	NA	0.879444	0.559	NA	0.383987	-0.484309	NA	1.21873	0.666691	NA	0.0432031	0.183635	NA	0.207805	0.999865	NA	1	Inf (no dS)	0.0536222	0.0034019	0	0	0	NO	NO	NO
comp100411_c2	14	3907	1123	complete					0.145071	-0.205301	-0.324003	0.544787	0.273447	0.625	-0.02	-0.210991	-0.106215	0.971	0.320297	0.99866	0.335989	-0.230555	-0.491165	0.306474	0.435381	0.502018	0.0665006	0.0621233	-0.334483	0.999865	0.951013	1	NA	0.6123	NA	NA	NA	NA	NO	NO	NO
comp100411_c5	7	3648	1046	complete	ubp2_arath ame: full=ubiquitin carboxyl-termil hydrolase 2 ame: full=deubiquititing enzyme 2 short= 2 ame: full=ubiquitin thioesterase 2 ame: full=ubiquitin-specific-processing protease 2	2.4981e-57			0.507928	-0.0835166	0.238963	0.00635818	0.698961	0.690348	0.39	-0.0417811	0.0344612	0.195	0.869471	0.99866	0.612632	-0.139799	0.394248	0.0376651	0.694043	0.532128	0.202581	-0.159792	0.413476	0.999865	0.860781	0.999702	NA	0.7282	NA	NA	NA	NA	NO	NO	NO
comp100412_c0	4	11234	965	5prime_partial	rpoc2_arath ame: full=d-directed r polymerase subunit beta ame: full=pep ame: full=plastid-encoded r polymerase subunit beta short=r polymerase subunit beta	0	rpoc2_orysi ame: full=d-directed r polymerase subunit beta ame: full=pep ame: full=plastid-encoded r polymerase subunit beta short=r polymerase subunit beta	0	0.0614551	-0.151264	-1.1261	0.913289	0.758765	0.35983	0.19	0.0291285	-2.37462	0.82	0.961586	0.529897	0.0384184	-0.262558	-0.621104	0.961238	0.665945	0.722735	-0.0351298	-0.104534	1.80492	0.999865	0.959061	0.419651	NA	NA	NA	NA	NA	NA	NO	NO	NO
comp100413_c0	13	1674							1.36449	-0.366106	0.845522	6.17e-09	0.265981	0.238182	1.33	-0.239913	0.837003	9.54e-06	0.553524	0.665506	1.38198	-0.532054	0.826212	0.000274515	0.262828	0.328678	-0.0754714	0.263281	0.00663642	0.999865	0.854959	0.999702	NA	NA	NA	NA	NA	NA	NO	NO	NO
comp100413_c1	33	5778	1135	complete	ap3ba_arath ame: full=ap3-complex subunit beta-a ame: full=adapter-related protein complex 3 subunit beta-a ame: full=adaptor protein complex ap-3 subunit beta-a ame: full=beta-3b-adaptin ame: full=clathrin assembly protein complex 3 beta-a large chain	0			0.0657319	-0.508384	-0.259272	0.762592	0.0138716	0.634004	-0.03	-0.745238	-0.446675	0.943	0.000265726	0.761732	0.172992	-0.384205	-0.177006	0.583925	0.231971	0.833051	0.182237	0.528324	0.184133	0.999865	0.582606	0.999702	0.7548	1	0.000881057	0.3883	0.4211	0.0327	NO	NO	NO
comp100414_c0	25	2576	268	complete	alg11_arath ame: full=gdp-man:man c -pp-dol alpha- -mannosyltransferase ame: full=alpha- -mannosyltransferase alg11 ame: full=asparagine-linked glycosylation protein 11 ame: full=protein leaf wilting 3	0			0.107354	0.0722574	0.237928	0.705188	0.736521	0.698734	0.12	0.150784	0.350526	0.82	0.471838	0.869978	0.0845135	-0.000929855	0.141812	0.859556	0.998538	0.887423	0.210962	-0.0776977	-0.208065	0.999865	0.939472	0.999702	NA	0.25	NA	NA	NA	NA	NO	NO	NO
comp100415_c0	55	4763	435	complete	y5707_arath ame: full=probable receptor-like protein kise at5g47070	3.31622e-125	cerk1_orysj ame: full=chitin elicitor receptor kise 1 short= 1 ame: full= domain receptor-like kise 1 short= rlk1 short= -containing receptor-like kise 1 flags: precursor	9.0841e-52	0.564703	0.348045	-0.129115	0.00330529	0.0381709	0.892601	0.48	0.446619	-0.0438496	0.12	0.0158119	0.99866	0.67406	0.258318	-0.164327	0.0281323	0.35252	0.887877	-0.0537081	-0.109486	-0.031834	0.999865	0.910871	0.999702	NA	NA	NA	NA	NA	NA	NO	NO	NO
comp100416_c0	4	7753	2050	complete					-0.0718579	0.109116	-0.225537	0.725724	0.521348	0.662898	-0.13	0.210489	-0.211892	0.723	0.221307	0.973331	-0.00942757	0.0108408	-0.236284	0.979191	0.975047	0.752159	0.218274	-0.162377	-0.061974	0.999865	0.829274	0.999702	0.5397	1	0.000487805	0.2535	0.2846	0.0312	NO	NO	NO
comp100417_c1	13	5716	1225	5prime_partial	dhx15_arath ame: full=probable pre-mr-splicing factor atp-dependent r helicase	1.68957e-152	c3h4_orysj ame: full=zinc finger ccch domain-containing protein 4 short= 3h4	8.61853e-38	0.195399	-0.0249939	0.106084	0.352609	0.905599	0.878405	0.21	0.00591008	-0.0529243	0.57	0.978726	0.99866	0.206302	-0.0792233	0.184266	0.553076	0.814019	0.813219	0.266088	-0.0318204	0.156304	0.999865	0.976322	0.999702	NA	NA	NA	NA	NA	NA	NO	NO	NO
comp100418_c0	31	8198	2158	complete	atx2_arath ame: full=histone-lysine n-methyltransferase atx2 ame: full=protein set domain group 30 ame: full=trithorax-homolog protein 2 short=trx-homolog protein 2	1.3951e-47			-0.27477	0.200176	-0.140923	0.28983	0.383682	0.84333	-0.55	0.22583	-0.298335	0.128	0.378239	0.919997	0.00732405	0.176153	-0.031357	0.98951	0.634266	0.975485	0.389533	0.145214	0.180865	0.999865	0.872225	0.999702	0.3262	0.7037	0.000347544	0.2024	0.2299	0.0275	NO	NO	NO
comp100419_c0	21	5949	344	complete	ugal2_arath ame: full=udp-galactose transporter 2 short=at-udp- 2	9.62248e-165			-0.561941	0.683976	0.296086	0.0955781	0.000314041	0.685367	-0.21	0.446525	-0.125531	0.774	0.0352198	0.99866	-0.968231	0.886845	0.48924	0.0330164	0.000432402	0.487911	-0.280665	0.669553	0.611317	0.999865	0.336211	0.999702	NA	NA	NA	NA	NA	NA	NO	NO	NO
comp100420_c0	2	744							1.04246	NA	NA	9.46e-06	NA	NA	1.19	NA	NA	9.55e-06	NA	NA	0.914277	NA	NA	0.00970413	NA	NA	-0.145513	NA	NA	0.999865	NA	NA	NA	NA	NA	NA	NA	NA	NO	NO	NO
comp100420_c1	24	4859	268	interl	vac14_arath ame: full=protein vac14 homolog	2.23973e-112			0.415503	-0.392758	0.168534	0.0404066	0.0717	0.841238	0.4	-0.35883	-0.0595875	0.195	0.18066	0.99866	0.422398	-0.428589	0.286333	0.213968	0.175378	0.740381	0.0258088	0.0921574	0.223301	0.999865	0.94	0.999702	NA	0.0045	NA	NA	NA	NA	NO	NO	NO
comp100421_c0	1	762	111	complete					NA	1.11287	NA	NA	0.000175	NA	NA	1.40879	NA	NA	4.44562e-06	NA	NA	0.715504	NA	NA	0.052515	NA	NA	-0.758358	NA	NA	0.336	NA	NA	NA	NA	NA	NA	NA	NO	NO	NO
comp100421_c3	74	5586	535	complete	Y5390_ARATHRecme: Full=Uncharacterized protein At5g03900, chloroplastic; Flags: Precursor	0			-0.00353533	0.575182	0.136498	0.990656	0.00187967	0.864903	0.05	0.712182	0.144677	0.926	0.000461435	0.99866	-0.0801638	0.488791	0.135725	0.836945	0.0644937	0.88095	-0.110833	-0.301125	0.0470376	0.999865	0.67227	0.999702	NA	0.1723	NA	NA	NA	NA	NO	NO	NO
comp100422_c0	9	2069	522	complete	sahh1_arath ame: full=adenosylhomocysteise 1 short= cyase 1 ame: full=protein embryo defective 1395 ame: full=protein homology-dependent gene silencing 1 ame: full=s-adenosyl-l-homocysteine hydrolase 1 short=sah hydrolase 1	0			-0.168763	-0.0577468	0.593414	0.73518	0.850622	0.480875	-0.13	-0.369873	0.22608	0.898	0.126591	0.995066	-0.289689	0.194666	0.796427	0.686928	0.64688	0.422277	0.232341	0.584563	0.566434	0.999865	0.55079	0.999702	NA	0.1154	NA	NA	NA	NA	NO	NO	NO
comp100423_c2	16	1790	162	5prime_partial					0.716711	NA	NA	0.00320521	NA	NA	0.83	NA	NA	0.00583	NA	NA	0.583165	NA	NA	0.142302	NA	NA	-0.233403	NA	NA	0.999865	NA	NA	NA	NA	NA	NA	NA	NA	NO	NO	NO
comp100424_c1	19	6370	507	5prime_partial	bbr_arath ame: full=e3 ubiquitin ligase big brother-related short=	1.05125e-14	atl61_orysj ame: full=e3 ubiquitin-protein ligase os06g0535400 ame: full=ring-h2 finger protein os06g0535400	6.59638e-07	0.0211899	0.0112306	-0.00299398	0.957269	0.98333	0.997597	0.04	-1.29752	-0.197209	0.946	0.000312211	0.995066	-0.00281702	0.740344	0.105382	0.99734	0.0418632	0.932849	0.173525	3.01156	0.0894201	0.999865	0.015676	0.999702	NA	NA	NA	NA	NA	NA	NO	NO	NO
comp100424_c2	4	1679							0.44598	NA	1.70531	0.0773529	NA	0.0480608	0.52	NA	0.632216	0.142	NA	0.805513	0.373004	NA	2.00217	0.304617	NA	0.0356147	0.241311	NA	1.12767	0.999865	NA	0.999702	NA	NA	NA	NA	NA	NA	NO	NO	NO
comp100425_c0	9	3501	563	complete	ip5p3_arath ame: full=type i inositol -trisphosphate 5-phosphatase cvp2 ame: full=protein cotyledon vascular pattern 2	0			-0.00982055	0.241936	0.224914	0.983732	0.290065	0.907893	-0.17	0.174256	0.22133	0.785	0.548047	0.99866	0.213125	0.257556	0.421536	0.727023	0.50986	0.780435	0.247226	-0.178022	0.442278	0.999865	0.857352	0.999702	Inf (no dS)	-0.005375	0.00100289	0	0	0	NO	NO	NO
comp100426_c0	54	3075	715	5prime_partial	prh_arath ame: full=pathogenesis-related homeodomain protein short=prha	3.80159e-105			-0.33682	-0.360018	-0.407015	0.0442184	0.0368349	0.369425	-0.33	-0.61363	-0.462015	0.228	0.000166824	0.790316	-0.338425	-0.172799	-0.3567	0.248749	0.590889	0.584623	0.0472038	0.344222	0.18027	0.999865	0.698357	0.999702	Inf (no dS)	0.098	0.00178832	1	1	0	NO	NO	NO
comp100428_c0	20	2178	217	complete	rae1c_arath ame: full=ras-related protein rabe1c short= 1c ame: full=ras-related protein ara-3 ame: full=ras-related protein rab8a short= ab8a	1.83717e-109	ric1_orysj ame: full=ras-related protein ric1	6.6912e-67	-0.62724	-0.292391	0.17596	0.110119	0.120212	0.805446	-0.37	-0.222761	-0.100498	0.655	0.328988	0.99866	-0.948298	-0.322237	0.366541	0.08883	0.305829	0.593646	-0.0230202	-0.179227	0.508806	0.999865	0.809938	0.999702	NA	-0.0032	NA	NA	NA	NA	NO	NO	NO
comp100429_c0	8	1234	221	complete	gl118_arath ame: full=germin-like protein subfamily 1 member 18 ame: full=glp2a copy 1 flags: precursor	3.05492e-91	gl21_orysj ame: full= germin-like protein 2-1 flags: precursor	2.36946e-101	0.185896	NA	NA	0.748931	NA	NA	-0.07	NA	NA	0.957	NA	NA	0.226339	NA	NA	0.785673	NA	NA	0.495144	NA	NA	0.999865	NA	NA	Inf (no dS)	0.22504	0.00322608	0	0	0	NO	NO	NO
comp100430_c0	5	1656	398	3prime_partial					0.825658	-0.0844445	0.119056	0.000144918	0.756444	0.915633	0.64	-0.0697356	0.322958	0.048	0.805354	0.948134	1.03332	-0.174677	-0.0354395	0.0011632	0.701743	0.977488	0.105434	-0.390381	-0.201249	0.999865	0.574249	0.999702	Inf (no dS)	0.342311	0.00395031	1	1	0	NO	NO	NO
comp100431_c0	3	1451	376	5prime_partial					-0.278523	-0.349827	0.135024	0.254701	0.156595	0.932881	-0.32	-0.748463	0.820542	0.452	0.000559701	0.796535	-0.267535	-0.0320477	-0.0668829	0.547277	0.946356	0.972631	0.00753429	0.793571	-0.420546	0.999865	0.361908	0.999702	Inf (no dN)	0.2402	0.00186428	0	0	0	NO	NO	NO
comp100431_c1	10	1437	183	complete	nhx6_arath ame: full=sodium hydrogen exchanger 6 ame: full=(+) h(+) exchanger 6 short=nhe-6	6.2005e-56			-0.0535881	-0.0908898	0.143095	0.837503	0.681661	0.842	-0.02	-0.0661925	-0.058184	0.978	0.766053	0.99866	-0.126937	-0.108625	0.236785	0.73494	0.774974	0.756178	-0.00467822	0.157893	0.230738	0.999865	0.869607	1	NA	NA	NA	NA	NA	NA	NO	NO	NO
comp100432_c0	34	2481	490	5prime_partial	y3028_arath ame: full=uncharacterized acetyltransferase at3g50280	3.11083e-85			0.0456958	-0.149899	0.895104	0.935334	0.757523	0.11448	0.32	-0.859502	0.452196	0.673	0.0342273	0.888161	-0.534397	0.503564	1.00575	0.404252	0.467398	0.132778	-1.40762	0.585897	0.375263	0.999865	0.627142	0.999702	Inf (no dS)	0.26678	0.00164974	0.1368	0.1355	-0.0013	NO	NO	NO
comp100433_c5	15	1802	174	complete	ht1_arath ame: full=serine threonine-protein kise ht1 ame: full=high leaf temperature protein 1	1.54281e-53	p2c04_orysj ame: full=protein kise and pp2c-like domain-containing protein includes: ame: full=probable serine threonine-protein kise os01g0541900 includes: ame: full=probable protein phosphatase 2c 4 short= 2c04	1.81512e-26	0.70667	0.0153801	0.201306	7.77e-05	0.95557	0.80198	0.56	0.175581	-0.155799	0.0326	0.452688	0.99866	0.865436	-0.0950804	0.401693	0.0017968	0.804483	0.575505	0.0487165	-0.206603	0.468471	0.999865	0.80217	0.999702	NA	NA	NA	NA	NA	NA	NO	NO	NO
comp100434_c0	38	3394	763	complete	sc24a_arath ame: full=protein transport protein sec24-like at3g07100	3.43604e-07			0.363522	0.0211322	0.173176	0.0323762	0.921972	0.776265	0.33	-0.0492533	0.215859	0.263	0.828268	0.973331	0.366751	0.0699483	0.131445	0.182199	0.836058	0.884036	-0.0102409	-0.0207824	-0.109115	0.999865	0.986476	0.999702	NA	NA	NA	NA	NA	NA	NO	NO	NO
comp100434_c1	4	879	207	5prime_partial	bin4_arath ame: full=d-binding protein bin4 ame: full=protein brassinosteroid insensitive 4 ame: full=protein midget	2.28649e-19			0.159953	-0.0318448	0.128446	0.435378	0.916559	0.875095	0.1	-0.143105	0.025384	0.821	0.660112	0.99866	0.210235	0.0237044	0.149505	0.543521	0.964495	0.878697	0.143356	0.291568	0.0817801	0.999865	0.777182	0.999702	NA	NA	NA	NA	NA	NA	NO	NO	NO
comp100435_c0	44	5076	519	complete	crs1_arath ame: full=chloroplastic group iia intron splicing facilitator chloroplastic ame: full=chloroplastic r splicing factor 1 ame: full=protein chloroplast r splicing 1 flags: precursor	9.36999e-145	crs1_orysj ame: full=chloroplastic group iia intron splicing facilitator chloroplastic ame: full=chloroplastic r splicing factor 1 ame: full=protein chloroplast r splicing 1 flags: precursor	0	-0.435813	-0.853889	-0.401667	0.0397941	0.000194818	0.554986	-0.41	-0.798976	-0.230104	0.271	0.00353031	0.995066	-0.50459	-0.762918	-0.537766	0.15707	0.0162501	0.512093	-0.174527	-0.409271	-0.274711	0.999865	0.560378	0.999702	NA	1	NA	NA	NA	NA	NO	NO	NO
comp100435_c1	14	2397	187	5prime_partial	14332_arath ame: full=14-3-3-like protein gf14 omega ame: full=general regulatory factor 2	2.7768e-110	14333_orysj ame: full=14-3-3-like protein gf14-c ame: full=g-box factor 14-3-3 homolog c	2.11211e-108	0.0954993	-0.0299587	0.591733	0.74114	0.90522	0.276523	0.22	-0.136703	0.585802	0.63	0.58794	0.648879	-0.117386	0.0960155	0.56175	0.792826	0.797221	0.444808	-0.0982221	0.149638	-0.0517183	0.999865	0.884581	0.999702	NA	0.35265	NA	NA	NA	NA	NO	NO	NO
comp100435_c2	12	3781	338	5prime_partial	rev1_arath ame: full=d repair protein rev1 short= 1 ame: full=rev1-like termil deoxycytidyl transferase	1.97549e-23			0.627724	0.474438	1.36976	0.000878767	0.0284051	0.0353408	0.65	0.180798	1.42647	0.0149	0.449485	0.231873	0.503627	0.743891	1.24139	0.11251	0.0175636	0.0183114	-0.306364	0.326752	-0.234511	0.999865	0.751527	0.999702	NA	NA	NA	NA	NA	NA	NO	NO	NO
comp100436_c1	11	5448	942	complete	u2a2a_arath ame: full=splicing factor u2af large subunit a ame: full=u2 auxiliary factor 65 kda subunit a ame: full=u2 small nuclear ribonucleoprotein auxiliary factor large subunit a short=u2 snrnp auxiliary factor large subunit a	4.7513e-24	u2a2a_orysj ame: full=splicing factor u2af large subunit a ame: full=u2 auxiliary factor 65 kda subunit a ame: full=u2 small nuclear ribonucleoprotein auxiliary factor large subunit a short=u2 snrnp auxiliary factor large subunit a	2.74531e-24	0.219273	0.0755174	-0.109793	0.202777	0.685642	0.876	0.14	0.175936	-0.211685	0.689	0.314119	0.973395	0.315046	-0.0315059	-0.0666304	0.241968	0.925695	0.947747	0.251259	-0.166972	0.076089	0.999865	0.83668	1	Inf (no dS)	0.613517	0.00149996	0.4163	0.4494	0.0331	NO	NO	NO
comp100437_c0	11	3160	432	complete	ski11_arath ame: full=f-box kelch-repeat protein skip11 ame: full=skp1-interacting partner 11	6.91769e-164			-0.0300641	-0.0780675	0.589071	0.931832	0.811223	0.222659	0	-0.659934	0.778054	0.998	0.0230318	0.343574	-0.118694	0.286471	0.393811	0.814399	0.425084	0.538494	-0.0444291	1.41233	-0.459611	0.999865	0.0779146	0.999702	NA	0.0024	NA	NA	NA	NA	NO	NO	NO
comp100438_c1	18	2438	437	complete	ggap1_arath ame: full=gdp-l-galactose phosphorylase 1 ame: full=protein vitamin c defective 2	0			-0.622492	0.267148	-0.896356	0.0793109	0.381735	0.109677	-0.52	0.150334	-0.805121	0.357	0.665481	0.429501	-0.749725	0.455902	-0.884615	0.187971	0.245285	0.278716	-0.211653	0.620673	0.217997	0.999865	0.519646	0.999702	NA	1	NA	NA	NA	NA	NO	NO	NO
comp100439_c1	28	4187	1034	complete	snf4_arath ame: full=sucrose nonfermenting 4-like protein short=snf4 ame: full=cbs domain-containing protein cbscbs3 ame: full=snf1-related protein kise regulatory subunit betagamma short=akin subunit betagamma short=akinbetagamma	2.93996e-131			0.306038	-0.708062	-0.878834	0.425493	0.0938183	0.24037	0.3	-1.47716	-1.67932	0.587	0.000458063	0.02599	0.352348	0.0635565	-0.451241	0.592163	0.941659	0.741893	-0.676464	0.730654	1.03082	0.999865	0.471627	0.935177	0.8318	0.81415	0.00111039	0.4576	0.4762	0.0186	NO	NO	NO
comp100440_c2	14	3375	451	complete					-0.554717	0.00438935	0.184203	0.106529	0.988	0.844264	-0.48	0.0177263	-0.380066	0.466	0.952436	0.941607	-0.639103	-0.0147536	0.447365	0.225149	0.975964	0.494542	0.396313	0.214285	0.866173	0.999865	0.848	0.878336	NA	0.1439	NA	NA	NA	NA	NO	NO	NO
comp100441_c1	28	2798	376	5prime_partial	utr3_arath ame: full=udp-galactose udp-glucose transporter 3 short= r3	0			0.204766	1.08946	0.338906	0.654567	0.00126396	0.563499	0.53	1.00761	-0.00179733	0.413	0.00115717	0.99957	-0.255088	1.08053	0.525497	0.702555	0.0191618	0.402074	-0.326206	0.252753	0.516643	0.999865	0.919539	0.999702	NA	NA	NA	NA	NA	NA	NO	NO	NO
comp100442_c0	8	3541	244	complete	nfs2_arath ame: full=cysteine desulfurase chloroplastic ame: full=nifs-like protein ame: full=plastid sufs-like protein ame: full=protein p ame: full=selenocysteine lyase flags: precursor	0			-0.0945747	0.217894	-0.253731	0.659629	0.291909	0.687519	-0.09	0.360811	-0.236476	0.838	0.0650625	0.985223	-0.0895503	0.13818	-0.258097	0.810362	0.690195	0.767146	0.090498	-0.293286	0.0300107	0.999865	0.695839	0.999702	NA	0.125	NA	NA	NA	NA	NO	NO	NO
comp100443_c0	7	2606	253	complete			arf2_orysj ame: full=adp-ribosylation factor 2	7.91878e-07	0.0441692	0.0579005	0.151722	0.858239	0.760394	0.826467	0.1	0.0427752	0.0318145	0.815	0.849951	0.99866	-0.0664287	0.0840558	0.210946	0.855842	0.792158	0.800734	-0.159467	-0.116905	0.15063	0.999865	0.887988	0.999702	NA	0.1489	NA	NA	NA	NA	NO	NO	NO
comp100444_c1	4	3071	891	5prime_partial	pub4_arath ame: full=u-box domain-containing protein 4 ame: full=plant u-box protein 4	0	pub12_orysj ame: full=u-box domain-containing protein 12 ame: full=plant u-box protein 12 short= 12	1.12513e-74	0.116229	0.0985755	-0.0729963	0.85105	0.590823	0.92434	0.66	-0.0885062	-0.11854	0.42	0.67269	0.99866	-0.591578	0.252608	-0.0706922	0.195451	0.322634	0.943005	-0.525556	0.220135	-0.0358356	0.999865	0.790016	0.999702	Inf (no dS)	0.3164	0.000916573	0.5148	0.6164	0.1017	NO	NO	NO
comp100444_c4	10	1668	376	complete	m2k4_arath ame: full=mitogen-activated protein kise kise 4 short= 4 short=map kise kise 4	5.59466e-141	m2k1_orysj ame: full=mitogen-activated protein kise kise 1 short=map kise kise 1 short=mapkk1 ame: full= 1	1.54751e-69	0.0611472	-0.38349	-0.484712	0.847989	0.480447	0.549315	0.16	-1.32415	-0.130216	0.751	0.000904506	0.99866	-0.0808889	0.410888	-0.919436	0.876135	0.632199	0.141948	-0.281237	1.39831	-0.622075	0.999865	0.364878	0.999702	NA	0.0024	NA	NA	NA	NA	NO	NO	NO
comp100445_c1	20	1903	236	5prime_partial					0.0015056	0.406571	-0.00776435	0.995396	0.0198685	0.994902	-0.09	0.362249	-0.139632	0.84	0.0837043	0.99866	0.0717974	0.467173	0.0629643	0.854759	0.0797534	0.954555	0.292269	0.26651	0.229076	0.999865	0.73027	0.999702	NA	0.1776	NA	NA	NA	NA	NO	NO	NO
comp100445_c2	66	4534	545	complete					-0.346975	0.398467	0.431501	0.289109	0.281644	0.553142	-0.12	-0.868457	-0.271851	0.868	0.0017151	0.990063	-0.610384	1.23742	0.733759	0.190203	0.00025446	0.273585	-0.281141	2.13246	1.03955	0.999865	0.0383424	0.664567	Inf (no dS)	0.074325	0.00104655	0	0	0	NO	NO	NO
comp100445_c4	1	280							-0.0814765	NA	NA	0.839353	NA	NA	0.21	NA	NA	0.738	NA	NA	-0.531433	NA	NA	0.250173	NA	NA	-0.690652	NA	NA	0.999865	NA	NA	NA	NA	NA	NA	NA	NA	NO	NO	NO
comp100446_c0	54	3451	493	complete					-0.00481963	-0.653936	-0.0325657	0.987363	6.42e-05	0.978032	0.07	-0.774206	0.200535	0.88	3.88999e-05	0.993583	-0.0857746	-0.564244	-0.234742	0.826265	0.023614	0.793513	-0.211348	0.370018	-0.41681	0.999865	0.66	0.999702	NA	NA	NA	NA	NA	NA	NO	NO	NO
comp100447_c0	6	2013	550	5prime_partial	sr543_arath ame: full=sigl recognition particle 54 kda protein 3 short=srp54	0			-0.508808	-0.473077	-0.273829	0.017177	0.000481476	0.591435	-0.45	-0.434951	-0.208569	0.228	0.00578258	0.981039	-0.596273	-0.518516	-0.313866	0.0882859	0.0140645	0.636658	0.062444	-0.105899	-0.0711298	0.999865	0.895656	0.999702	Inf (no dS)	0.00725	0.00121212	0	0	0	NO	NO	NO
comp100448_c0	37	9114	2763	5prime_partial	atr_arath ame: full=serine threonine-protein kise atr short= ame: full=ataxia telangiectasia-mutated and rad3-related homolog ame: full=d repair protein atr ame: full=rad3-like protein short= 3	0	atr_orysi ame: full=serine threonine-protein kise atr	0	0.367393	-0.606196	-0.576563	0.101292	0.00469644	0.229337	0.24	-0.567698	-0.518237	0.518	0.0273676	0.667264	0.486478	-0.69405	-0.589863	0.16972	0.0164683	0.402508	0.0424785	0.347741	0.0186718	0.999865	0.712545	0.999702	0.3866	0.667729	0.000619965	0.2264	0.25	0.0236	NO	NO	NO
comp100449_c1	14	2857	511	complete	lhy_arath ame: full=protein lhy ame: full=myb-related transcription factor lhy ame: full=protein late elongated hypocotyl	5.3872e-32			-0.298266	-0.022791	0.13538	0.54276	0.966949	0.885	-0.02	0.551898	0.304728	0.99	0.187744	0.9446	-0.600719	-0.686526	0.0751857	0.311198	0.233262	0.94874	0.0185016	-0.86221	0.0169225	0.999865	0.33118	1	Inf (no dS)	0.51736	0.00215264	0.43	0.4538	0.0237	NO	NO	NO
comp100450_c2	2	2627	205	complete	rbg4_arath ame: full=glycine-rich r-binding protein mitochondrial short= -rbp4 ame: full= 4 ame: full=glycine-rich protein 4 short= 4 ame: full=mitochondrial r-binding protein 1b short=at-mrbp1b flags: precursor	3.4097e-10	nucl2_orysj ame: full=nucleolin 2 ame: full=protein nucleolin like 2	3.27727e-06	1.22147	0.694959	0.497596	1.91e-07	0.0193655	0.503303	1.2	0.932654	0.328	2.28e-05	0.00863691	0.962156	1.25749	0.396345	0.518885	0.000365671	0.35188	0.559709	-0.00915739	-0.108108	0.0387452	0.999865	0.945161	0.999702	NA	NA	NA	NA	NA	NA	NO	NO	NO
comp100451_c0	30	7138	188	complete					0.0668027	0.113667	-0.383412	0.875472	0.728519	0.567638	0.03	-0.402902	-0.115415	0.974	0.233857	0.99866	0.0349083	0.393117	-0.587502	0.954183	0.262828	0.438305	-0.293335	1.26917	-0.403671	0.999865	0.184224	0.999702	NA	NA	NA	NA	NA	NA	NO	NO	NO
comp100452_c0	33	5334	459	complete					-0.113839	-0.135525	0.43403	0.691779	0.503066	0.532394	-0.08	-0.0380261	0.177565	0.887	0.880172	0.99866	-0.147296	-0.241001	0.597746	0.745565	0.434273	0.317793	-0.00163118	0.0450618	0.518111	0.999865	0.965705	0.999702	NA	-0.0115	NA	NA	NA	NA	NO	NO	NO
comp100452_c1	8	3631	174	complete	vps2a_arath ame: full=vacuolar protein sorting-associated protein 2 homolog 1 short= 2-1 ame: full=charged multivesicular body protein 2 homolog 1 ame: full=escrt-iii complex subunit vps2 homolog 1 ame: full=snf7-like protein	5.41203e-81			0.134287	0.591647	-0.10313	0.554883	0.00392076	0.907893	0.05	0.465544	-0.211634	0.92	0.0346826	0.986873	0.213274	0.75045	-0.0252005	0.509302	0.0130892	0.982392	0.33414	0.141692	0.21165	0.999865	0.89807	0.999702	NA	NA	NA	NA	NA	NA	NO	NO	NO
comp100453_c0	9	1064							NA	0.27912	NA	NA	0.490942	NA	NA	0.767404	NA	NA	0.0637243	NA	NA	-0.149341	NA	NA	0.812304	NA	NA	-0.312649	NA	NA	0.770844	NA	NA	NA	NA	NA	NA	NA	NO	NO	NO
comp100454_c1	2	1460							-1.3092	NA	-0.95804	7.75e-09	NA	0.159062	-1.35	NA	-1.24631	1.17e-05	NA	0.368516	-1.24686	NA	-0.773139	0.00148897	NA	0.34878	0.101294	NA	0.598641	0.999865	NA	0.999702	NA	NA	NA	NA	NA	NA	NO	NO	NO
comp100454_c3	34	3814	1185	5prime_partial	msh1_arath ame: full=d mismatch repair protein mitochondrial short= 1 ame: full= protein homolog 1 ame: full=protein chloroplast mutator flags: precursor	0			0.293101	-0.0988817	-0.112523	0.197322	0.645337	0.921323	0.35	-0.113881	-0.309935	0.275	0.64057	0.973331	0.237922	-0.0729126	-0.188981	0.541649	0.849663	0.875702	-0.212258	-0.23168	-0.0880594	0.999865	0.756349	0.999702	0.2227	0.837845	0.00266604	0.1716	0.1917	0.0201	NO	NO	NO
comp100455_c1	77	5253	402	complete					-0.22313	0.088489	0.160377	0.35778	0.678122	0.806493	-0.2	-0.0777487	-0.0761062	0.67	0.708109	0.99866	-0.255778	0.316513	0.280806	0.533118	0.267592	0.669294	0.110452	0.234311	0.316182	0.999865	0.765461	0.999702	NA	0.46075	NA	NA	NA	NA	NO	NO	NO
comp100456_c1	2	886	174	interl					0.139975	0.250854	-0.0988509	0.561499	0.17959	0.941099	0.02	0.177954	-0.415264	0.973	0.472145	0.963263	0.26971	0.313906	0.110899	0.475781	0.302092	0.925176	0.00361407	0.158064	0.652336	0.999865	0.859619	0.999702	NA	NA	NA	NA	NA	NA	NO	NO	NO
comp100456_c2	28	6576	1780	complete	calsc_arath ame: full=callose synthase 12 ame: full= -beta-glucan synthase ame: full=protein glucan synthase-like 5 ame: full=protein powdery mildew resistant 4	0			-0.158395	-0.281547	-0.303597	0.512407	0.166186	0.601771	-0.19	-0.694365	-0.317273	0.67	0.000221143	0.944454	-0.138246	0.0280781	-0.26147	0.745167	0.941519	0.770624	0.0145166	0.745273	0.159255	0.999865	0.301386	0.999702	1.8882	0.883375	0.00138577	0.565	0.5992	0.0342	NO	NO	NO
comp100457_c0	11	2029	451	3prime_partial	y1670_arath ame: full=probable receptor-like protein kise at1g67000 flags: precursor	1.28477e-60	cerk1_orysj ame: full=chitin elicitor receptor kise 1 short= 1 ame: full= domain receptor-like kise 1 short= rlk1 short= -containing receptor-like kise 1 flags: precursor	3.21786e-12	1.0783	-0.459801	-0.141796	0.00042655	0.0471393	0.910911	1.02	-0.403332	-0.147033	0.0133	0.182142	0.99866	1.01745	-0.573315	-0.0909086	0.0259358	0.097945	0.944253	0.112554	0.0963401	-0.0688328	0.999865	0.939074	0.999702	Inf (no dS)	0.0476333	0.000468095	0	0	0	NO	NO	NO
comp100458_c0	39	4376	412	3prime_partial					-0.0984713	-0.115873	-0.545197	0.707454	0.627233	0.504182	0.12	-0.275758	-1.20179	0.786	0.233003	0.343643	-0.307755	0.0692741	-0.396998	0.36957	0.870349	0.679201	-0.0656808	0.415336	0.700509	0.999865	0.580098	0.999702	NA	1	NA	NA	NA	NA	NO	NO	NO
comp100459_c0	5	2079	621	5prime_partial	t2_arath ame: full=nucleobase-ascorbate transporter 2 short= 2	0			-0.675365	-0.900359	0.243842	0.073665	0.00127	0.831863	-1.01	-0.960897	0.22171	0.0234	0.0067749	0.995803	-0.351274	-0.795497	0.268209	0.614435	0.0375047	0.845135	0.44283	0.452431	0.0672276	0.999865	0.668	0.999702	Inf (no dS)	0.2516	0.00155067	0.465	0.5424	0.0774	NO	NO	NO
comp100460_c0	7	3115			cnih1_arath ame: full=protein cornichon homolog 1	3.03964e-45			0.372138	0.692531	0.48419	0.197759	0.00230983	0.392497	0.26	0.77259	0.255965	0.661	0.00350131	0.986873	0.499391	0.629803	0.575265	0.26421	0.0738807	0.327722	0.390085	0.124127	0.305411	0.999865	0.91355	0.999702	NA	NA	NA	NA	NA	NA	NO	NO	NO
comp100461_c0	52	4480	563	5prime_partial					-0.428377	NA	0.432607	0.0810083	NA	0.814948	-0.43	NA	-1.08834	0.267	NA	0.886886	-0.446173	NA	0.968406	0.261433	NA	0.43102	-0.149466	NA	2.19055	0.999865	NA	0.43573	NA	1	NA	NA	NA	NA	NO	NO	NO
comp100462_c0	5	2796	638	complete					0.259016	-0.489793	-0.208455	0.387647	0.131599	0.842	0.31	-0.955463	0.203056	0.472	0.0014038	0.995066	0.104164	-0.0823304	-0.652396	0.84687	0.898627	0.309625	-0.425339	0.545507	-0.748614	0.999865	0.583072	0.967	NA	0.1919	NA	NA	NA	NA	NO	NO	NO
comp100463_c1	5	1653	125	3prime_partial					0.452306	-0.0118841	0.379372	0.0584673	0.962607	0.488302	0.29	-0.195163	0.227057	0.516	0.408599	0.985928	0.608661	0.155517	0.460765	0.114206	0.649944	0.503327	0.187279	0.377636	0.202692	0.999865	0.665504	0.999702	NA	0.125	NA	NA	NA	NA	NO	NO	NO
comp100463_c6	12	4341	660	complete	y1634_arath ame: full=probable lrr receptor-like serine threonine-protein kise at1g63430 flags: precursor	0			0.202855	0.38289	0.513368	0.499151	0.0300746	0.399939	0.23	0.300282	0.121908	0.641	0.177188	0.99866	0.199416	0.424624	0.681273	0.685778	0.120572	0.298609	-0.118076	0.187957	0.274155	0.999865	0.842029	0.999702	0.3783	0.407514	0.00218855	0.2434	0.2692	0.0259	NO	NO	NO
comp100464_c2	10	2633	671	complete	mt_arath ame: full=methylthioribose-1-phosphate isomerase short=m1pi short=mtr-1-p isomerase ame: full=s-methyl-5-thioribose-1-phosphate isomerase ame: full=translation initiation factor eif-2b subunit alpha beta delta-like protein	1.52069e-06			-0.285494	0.186951	0.0634802	0.147481	0.291621	0.93832	-0.29	0.365915	0.166858	0.408	0.0332112	0.991824	-0.290594	0.010464	-0.0141069	0.39014	0.977117	0.989194	-0.0044558	-0.421665	-0.165539	0.999865	0.471627	0.999702	Inf (no dS)	0.244625	0.00108986	1	1	0	NO	NO	NO
comp100464_c3	4	2571	586	complete	npr3_arath ame: full=regulatory protein npr3 ame: full=btb poz domain-containing protein npr3	0			0.0787331	0.0417487	0.0844299	0.72567	0.873639	0.915633	-0.09	-0.344416	0.000202668	0.834	0.116451	0.999942	0.213552	0.376891	0.120167	0.528195	0.188434	0.895012	0.235914	0.81931	0.0496729	0.999865	0.163197	0.999702	Inf (no dS)	0.0495667	0.000739477	1	1	0	NO	NO	NO
comp100465_c0	95	4199	373	complete	mlo2_arath ame: full=mlo-like protein 2 short= lo2	1.80027e-90	mloh1_orysi ame: full=mlo protein homolog 1 ame: full= 1	3.63199e-76	-0.764514	-0.624814	0.0694468	0.000430696	0.00262172	0.960223	-0.79	-0.711008	-0.221413	0.00732	0.000802206	0.995066	-0.648572	-0.524814	-0.0554863	0.0419257	0.125731	0.967084	0.214834	0.397842	-0.0646119	0.999865	0.671841	0.999702	NA	NA	NA	NA	NA	NA	NO	NO	NO
comp100467_c0	5	2498	436	5prime_partial	ppr57_arath ame: full=pentatricopeptide repeat-containing protein at1g25360	0	rf1_orysi ame: full=protein mitochondrial ame: full=fertility restorer ame: full=protein ppr ame: full=restorer for cms flags: precursor	2.46033e-14	-0.137737	-0.265465	-0.142761	0.743121	0.275791	0.902418	0.14	-0.00868515	0.311278	0.856	0.976397	0.944454	-0.550159	-0.473498	-0.539165	0.221125	0.15858	0.499299	-0.651639	-0.219025	-0.68159	0.999865	0.81692	0.999702	NA	0.3333	NA	NA	NA	NA	NO	NO	NO
comp100469_c0	3	3946	894	complete	ktnb1_arath ame: full=katanin p80 wd40 repeat-containing subunit b1 homolog	5.60628e-18	gblpb_orysj ame: full=guanine nucleotide-binding protein subunit beta-like protein b short=gpb-lr ame: full=receptor for activated c kise 1b	2.43298e-17	0.0818749	0.3199	-0.0557103	0.772972	0.0812378	0.95359	-0.02	0.171796	-0.190854	0.975	0.415342	0.990844	0.218202	0.426736	0.0682747	0.604877	0.143601	0.949091	0.248116	0.00669418	0.315642	0.999865	0.995414	0.999702	Inf (no dS)	0.0732182	0.00148316	0	0	0	NO	NO	NO
comp100470_c0	12	2941	328	complete	ncb5r_arath ame: full=dh-cytochrome b5 reductase-like protein short=b5r	3.00586e-151	nia1_orysj ame: full=nitrate reductase	2.54651e-43	-0.10414	-0.205894	0.0423564	0.736351	0.244733	0.968	-0.33	-0.129157	0.191886	0.446	0.557904	0.991824	0.109771	-0.274754	-0.07753	0.822193	0.30653	0.946494	0.529999	-0.1191	-0.247439	0.999865	0.894328	1	NA	0.1887	NA	NA	NA	NA	NO	NO	NO
comp100471_c0	10	3961	718	complete	pp317_arath ame: full=pentatricopeptide repeat-containing protein at4g17616	2.2122e-151	rf1_orysi ame: full=protein mitochondrial ame: full=fertility restorer ame: full=protein ppr ame: full=restorer for cms flags: precursor	3.70619e-08	0.389249	0.172275	0.197456	0.123465	0.482734	0.794	0.2	0.483071	0.196393	0.689	0.022285	0.989323	0.579218	-0.167566	0.190389	0.146418	0.672086	0.853736	0.0144135	-0.546883	-0.0124421	0.999865	0.373391	1	NA	0.50985	NA	NA	NA	NA	NO	NO	NO
comp100472_c0	6	2863	835	complete	b120_arath ame: full=g-type lectin s-receptor-like serine threonine-protein kise b120 flags: precursor	0	cerk1_orysj ame: full=chitin elicitor receptor kise 1 short= 1 ame: full= domain receptor-like kise 1 short= rlk1 short= -containing receptor-like kise 1 flags: precursor	7.56044e-32	-0.435548	NA	NA	0.171623	NA	NA	-0.36	NA	NA	0.513	NA	NA	-0.481105	NA	NA	0.379493	NA	NA	-0.29899	NA	NA	0.999865	NA	NA	Inf (no dS)	0.196767	0.0013877	1	1	0	NO	NO	NO
comp100473_c3	19	2043	386	complete	brxl2_arath ame: full=protein brevis radix-like 2 short= 2	4.23264e-112	brxl1_orysj ame: full=protein brevis radix-like 1 short= 1	4.10227e-126	0.534418	-0.301624	-0.236342	0.00836987	0.194003	0.738	0.45	-0.337131	0.0455634	0.168	0.183219	0.99866	0.590209	-0.275702	-0.432685	0.0605693	0.463489	0.554917	-0.236274	0.208577	-0.322104	0.999865	0.821327	1	NA	0.1034	NA	NA	NA	NA	NO	NO	NO
comp100473_c4	3	1228	326	complete	ix15l_arath ame: full=protein irx15-like	1.08343e-81			-0.0107848	NA	1.21914	0.98357	NA	0.288	-0.03	NA	-0.382402	0.974	NA	0.993559	-0.0441298	NA	1.42814	0.949031	NA	0.230108	0.192785	NA	1.74052	0.999865	NA	1	NA	0.35255	NA	NA	NA	NA	NO	NO	NO
comp100473_c5	2	852							1.27735	-1.27568	-0.596424	5.7e-05	0.00694708	0.552	1.48	-1.76648	-1.01064	4.84e-05	0.000701062	0.581187	0.943552	-0.695119	-0.226194	0.0557814	0.419866	0.898237	-1.18718	0.204505	0.167248	0.999865	0.93654	1	NA	NA	NA	NA	NA	NA	NO	NO	NO
comp100474_c1	19	1011	130	3prime_partial	clpc1_arath ame: full=chaperone protein chloroplastic ame: full=atp-dependent clp protease atp-binding subunit homolog 1 ame: full=casein lytic proteise c1 ame: full=protein de-regulated cao accumulation 1 ame: full=protein iron-rescued mutant 1 flags: precursor	3.88726e-35	clpc1_orysj ame: full=chaperone protein chloroplastic ame: full=atp-dependent clp protease atp-binding subunit homolog 1 ame: full=casein lytic proteise c1 flags: precursor	1.17979e-30	0.229621	0.149564	-0.263766	0.353613	0.691958	0.744141	0.32	0.468455	-0.507149	0.419	0.247476	0.85537	0.0881957	-0.0908413	-0.224366	0.836299	0.87556	0.837701	0.00120265	-0.0309182	0.102988	0.999865	0.984434	0.999702	NA	NA	NA	NA	NA	NA	NO	NO	NO
comp100474_c2	1	547	182	interl	clpc2_arath ame: full=chaperone protein chloroplastic ame: full=atp-dependent clp protease atp-binding subunit homolog 2 ame: full= lpc ame: full=casein lytic proteise c2 flags: precursor	1.27265e-86	clpc1_orysj ame: full=chaperone protein chloroplastic ame: full=atp-dependent clp protease atp-binding subunit homolog 1 ame: full=casein lytic proteise c1 flags: precursor	1.33907e-90	-0.0443134	1.2485	-0.2854	0.901057	5.63e-06	0.664463	-0.07	1.60462	-0.615275	0.919	3.72265e-07	0.704228	0.0468814	1.02997	-0.156511	0.928658	0.00135665	0.859167	0.586479	-0.0777652	0.367667	0.999865	0.954939	0.999702	NA	NA	NA	NA	NA	NA	NO	NO	NO
comp100475_c0	47	3239	686	complete					-0.30794	-0.259618	-0.0354556	0.593323	0.184952	0.968006	0.27	-0.685826	-0.195775	0.807	5.61896e-05	0.985223	-0.934433	0.110193	0.0795936	0.0435065	0.738271	0.935438	-0.364417	0.697707	0.299163	0.999865	0.231272	0.999702	Inf (no dN)	0.229933	0.00172768	0.0154	0.0395	0.0242	NO	NO	NO
comp100476_c1	44	4211	1064	complete					0.0595764	-0.363541	-0.319419	0.832148	0.0205526	0.503786	-0.13	-0.410044	-0.311454	0.787	0.0195948	0.916506	0.269031	-0.369708	-0.333436	0.464336	0.15811	0.633608	0.211834	-0.0523601	-0.0164271	0.999865	0.957085	0.999702	0.3619	0.692	0.00105733	0.1539	0.1724	0.0185	NO	NO	NO
comp100477_c0	45	7244	892	complete					0.370309	NA	-0.588718	0.180052	NA	0.588229	0.34	NA	-1.68221	0.447	NA	0.15292	0.464219	NA	-0.130962	0.281343	NA	0.94789	0.20209	NA	1.55999	0.999865	NA	0.543793	NA	1	NA	NA	NA	NA	NO	NO	NO
comp100478_c2	17	4455	428	complete					0.275333	-0.461196	0.073683	0.419952	0.262015	0.968755	-0.18	-0.310847	-0.51259	0.741	0.445996	0.964665	0.712733	-0.588485	0.191769	0.0546277	0.283155	0.908806	0.771976	0.0586317	0.602539	0.999865	0.982489	0.999702	NA	NA	NA	NA	NA	NA	NO	NO	NO
comp100479_c0	1	466	155	interl					0.248611	0.369259	-0.168991	0.273238	0.0984603	0.847526	0.27	0.225669	-0.639507	0.46	0.442525	0.678712	0.239148	0.455956	0.0159419	0.548331	0.176962	0.989145	-0.144552	0.226542	0.600581	0.999865	0.835506	0.999702	NA	0.3562	NA	NA	NA	NA	NO	NO	NO
comp100479_c1	22	3655	322	5prime_partial					-0.137408	0.126771	0.147647	0.5506	0.55663	0.847478	-0.02	-0.0237956	-0.0509963	0.97	0.932739	0.99866	-0.28448	0.214466	0.203884	0.387761	0.482413	0.805555	-0.177538	0.453265	0.207786	0.999865	0.539844	0.999702	NA	NA	NA	NA	NA	NA	NO	NO	NO
comp100479_c2	4	2958							-0.244597	0.592884	0.322569	0.262105	0.00486705	0.556877	-0.14	0.904483	0.385756	0.76	1.17973e-05	0.876557	-0.399764	0.237828	0.299504	0.228513	0.444075	0.712388	-0.268901	-0.747126	-0.0089761	0.999865	0.146419	0.999702	NA	NA	NA	NA	NA	NA	NO	NO	NO
comp100479_c3	7	2523							0.498204	-0.492126	0.0236435	0.0265224	0.48009	0.988277	0.52	-0.0700351	0.16108	0.15	0.940004	0.99866	0.473352	-0.551551	-0.0499019	0.199538	0.441026	0.973887	-0.11085	-1.9113	-0.0830981	0.999865	0.0328419	0.999702	NA	NA	NA	NA	NA	NA	NO	NO	NO
comp100480_c1	14	2876	161	complete	kdsb_arath ame: full=3-deoxy-manno-octulosote mitochondrial ame: full=cmp-2-keto-3-deoxyoctulosonic acid synthase short= short=cmp-kdo synthase flags: precursor	4.03256e-93			-0.447496	-0.0562919	0.284317	0.202777	0.827	0.711183	-0.2	-0.0972276	0.196064	0.796	0.694961	0.99866	-0.726029	-0.000480805	0.290101	0.1562	0.999349	0.711265	-0.165088	0.0801211	0.0922599	0.999865	0.946	0.999702	Inf (no dS)	0.0489	0.00299776	0	0	0	NO	NO	NO
comp100480_c2	9	4997	120	complete	lor15_arath ame: full=protein lurp-one-related 15	3.42124e-42			0.127141	2.30125	0.221899	0.701355	1.28e-05	0.844451	0.35	2.94948	-0.568216	0.404	1.53443e-11	0.852938	-0.113005	0.903803	0.465467	0.823584	0.0233545	0.594309	-0.764009	-1.9815	0.964223	0.999865	0.0620221	0.986897	NA	NA	NA	NA	NA	NA	NO	NO	NO
comp100482_c1	4	837	132	5prime_partial					-0.598734	NA	-0.70332	0.0372356	NA	0.211998	-0.42	NA	-0.850051	0.434	NA	0.286761	-0.832168	NA	-0.617063	0.0649628	NA	0.463825	-0.290496	NA	0.23041	0.999865	NA	0.999702	NA	NA	NA	NA	NA	NA	NO	NO	NO
comp100483_c0	15	2954	344	complete					1.21545	NA	NA	0.000261645	NA	NA	1.12	NA	NA	0.0195	NA	NA	1.40566	NA	NA	0.0017968	NA	NA	0.836033	NA	NA	0.999865	NA	NA	NA	0.1515	NA	NA	NA	NA	NO	NO	NO
comp100485_c0	6	4788	533	3prime_partial	pi5k9_arath ame: full=phosphatidylinositol 4-phosphate 5-kise 9 short= 5k9 ame: full=1-phosphatidylinositol 4-phosphate kise 9 ame: full=diphosphoinositide kise 9 ame: full= ns p-5-kise 9	0	pi5k1_orysj ame: full=phosphatidylinositol 4-phosphate 5-kise 1 ame: full=1-phosphatidylinositol 4-phosphate kise ame: full=diphosphoinositide kise ame: full=pip5k ame: full= ns p-5-kise flags: precursor	8.00364e-132	-0.600367	-1.07145	0.10871	0.00122139	7.96e-08	0.909907	-0.58	-0.87443	-0.0607795	0.033	0.000448112	0.99866	-0.610601	-1.25908	0.133553	0.0563443	2.60697e-05	0.903263	0.10469	-0.0402839	0.0700885	0.999865	0.966474	0.999702	NA	0.2756	NA	NA	NA	NA	NO	NO	NO
comp100486_c1	17	2145	511	3prime_partial	y5262_arath ame: full=ankyrin repeat-containing protein at5g02620	5.62043e-24			-0.120553	1.33714	0.709862	0.801908	5.49e-05	0.453566	-0.38	1.15152	0.122994	0.309	0.00318029	0.99866	0.138223	1.48135	0.942256	0.872604	0.0027544	0.341038	0.123301	0.208621	0.731358	0.999865	0.886506	0.999702	Inf (no dS)	0.0367833	0.00133072	0	0	0	NO	NO	NO
comp100487_c0	43	5859	1338	interl					0.295017	-0.0815122	0.328666	0.172001	0.696	0.53972	0.22	-0.115122	0.148094	0.584	0.628192	0.998469	0.390611	-0.0834812	0.454087	0.229935	0.805294	0.46026	0.444654	0.0660573	0.333348	0.999865	0.951	0.999702	Inf (no dS)	0.236267	0.00031141	1	1	0	NO	NO	NO
comp100488_c0	78	3669	523	interl	ktnb1_arath ame: full=katanin p80 wd40 repeat-containing subunit b1 homolog	1.68207e-07			-0.190381	-0.793383	-0.211671	0.432529	0.000187386	0.76393	-0.25	-0.739227	-0.324373	0.54	0.00459738	0.941065	-0.0926891	-0.865422	-0.159108	0.840297	0.00898591	0.872862	0.239259	0.0995019	0.164035	0.999865	0.93125	0.999702	NA	1	NA	NA	NA	NA	NO	NO	NO
comp100489_c1	6	1674	370	complete	afp3_arath ame: full=ninja-family protein afp3 ame: full=abi five-binding protein 3 short=abi5-binding protein 3	2.04882e-36	nnja2_orysj ame: full=ninja-family protein os07g0602900	1.21237e-36	-0.108104	-0.175832	-0.712028	0.796511	0.727921	0.25248	-0.25	-1.16248	-0.857155	0.686	0.0174713	0.462662	0.0145746	0.330672	-0.57531	0.983223	0.565261	0.493015	-0.405857	2.64365	0.398693	0.999865	0.117706	0.999702	NA	0.125	NA	NA	NA	NA	NO	NO	NO
comp100490_c0	20	3810	757	5prime_partial	gcp4_arath ame: full=gamma-tubulin complex component 4 homolog	8.56184e-07			-0.0335121	-0.359255	-0.0496328	0.887543	0.0225902	0.955146	0	-0.482506	0.150682	0.998	0.00154571	0.995066	-0.0685153	-0.209426	-0.264393	0.848652	0.448637	0.702301	0.0692945	0.355868	-0.49972	0.999865	0.583072	0.999702	Inf (no dS)	0.8819	0.00123294	1	1	0	NO	NO	NO
comp100491_c0	23	9362	1137	5prime_partial	pp349_arath ame: full=pentatricopeptide repeat-containing protein chloroplastic flags: precursor	0	rf1_orysi ame: full=protein mitochondrial ame: full=fertility restorer ame: full=protein ppr ame: full=restorer for cms flags: precursor	1.01229e-35	0.397292	-0.293314	-0.318703	0.117504	0.0998029	0.676981	0.47	-0.24639	-0.591622	0.147	0.243845	0.809605	0.35334	-0.32332	-0.145615	0.417373	0.254208	0.907654	-0.287473	-0.154489	0.516314	0.999865	0.849756	0.999702	Inf (no dS)	0.3264	0.00057168	0.6094	0.6049	-0.0045	NO	NO	NO
comp100493_c0	5	3981							1.40291	0.483366	0.835565	0.000170844	0.524703	0.461057	0.8	-0.493586	0.874494	0.0311	0.307849	0.742074	1.92617	1.4717	0.620835	0.000466575	0.16329	0.657599	0.673827	1.68196	-0.777602	0.999865	0.607921	0.999702	NA	NA	NA	NA	NA	NA	NO	NO	NO
comp100494_c0	4	2066							0.648359	NA	1.13983	0.0284479	NA	0.0410262	1.01	NA	0.413788	0.0116	NA	0.895898	0.287	NA	1.33112	0.529844	NA	0.0206533	-0.193356	NA	0.726838	0.999865	NA	0.999702	NA	NA	NA	NA	NA	NA	NO	NO	NO
comp100494_c1	3	3106	891	complete					0.145649	0.364313	-0.106805	0.580143	0.0300437	0.888	0.08	0.520009	-0.161618	0.884	0.00339743	0.995066	0.205834	0.148622	-0.0709529	0.636539	0.631588	0.945698	0.178709	-0.615877	0.0339563	0.999865	0.254324	1	Inf (no dN)	0.640433	0.000841751	0.0152	0.0221	0.0069	NO	NO	NO
comp100494_c3	12	3953	330	5prime_partial	tl225_arath ame: full=thylakoid lumel protein chloroplastic flags: precursor	4.87037e-104			0.0939118	0.267732	-1.33057	0.771276	0.503462	0.171543	0.26	0.514494	-1.56837	0.534	0.126591	0.664847	-0.05766	0.258255	-1.20763	0.915385	0.660678	0.307242	-0.412925	-0.63887	0.415525	0.999865	0.431631	0.999702	NA	NA	NA	NA	NA	NA	NO	NO	NO
comp100494_c4	39	4047	371	complete	mcca_arath ame: full=methylcrotonoyl- carboxylase subunit mitochondrial short=mccase subunit alpha ame: full=3-methylcrotonyl- carboxylase 1 ame: full=3-methylcrotonyl- :carbon dioxide ligase subunit alpha flags: precursor	0	mcca_orysj ame: full=methylcrotonoyl- carboxylase subunit mitochondrial short=mccase subunit alpha ame: full=3-methylcrotonyl- carboxylase 1 ame: full=3-methylcrotonyl- :carbon dioxide ligase subunit alpha flags: precursor	0	0.294464	-0.237493	-0.0298305	0.176824	0.336505	0.981965	0.17	-0.191195	0.123143	0.671	0.484594	0.99866	0.374531	-0.338972	-0.179094	0.313853	0.358773	0.866554	-0.0612472	0.0330942	-0.354718	0.999865	0.98421	0.999702	NA	0.6552	NA	NA	NA	NA	NO	NO	NO
comp100496_c1	4	2050	549	complete					0.0450374	0.419266	0.405189	0.852777	0.041396	0.389883	0.04	0.259844	0.32307	0.94	0.282452	0.919997	0.0550341	0.6136	0.41351	0.893015	0.0477897	0.502018	0.194976	0.0631045	0.0472387	0.999865	0.955579	0.999702	Inf (no dS)	0.5333	0.00118735	1	1	0	NO	NO	NO
comp100496_c3	7	2343	471	complete					0.0855443	-0.429801	-0.273627	0.789867	0.0394773	0.726	0.02	-0.524238	0.101425	0.975	0.00479035	0.99866	0.111299	-0.419778	-0.672948	0.799216	0.24521	0.216325	-0.565622	-0.116842	-0.788381	0.999865	0.91013	0.886	Inf (no dS)	0.5296	0.00138004	0.6489	0.6647	0.0157	NO	NO	NO
comp100496_c5	12	3737	495	5prime_partial	odba2_arath ame: full=2-oxoisovalerate dehydrogese subunit alpha mitochondrial ame: full=branched-chain alpha-keto acid dehydrogese e1 component alpha chain short=bckde1a short=bckdh e1-alpha flags: precursor	0	odpa1_orysj ame: full=pyruvate dehydrogese e1 component subunit alpha- mitochondrial short=pdhe1-a flags: precursor	5.05382e-18	-0.293814	0.0606607	0.733699	0.245251	0.840395	0.180522	-0.29	0.216771	0.793887	0.523	0.408729	0.506998	-0.320248	-0.0662787	0.701299	0.394125	0.881757	0.258532	0.0525266	-0.448956	-0.0317234	0.999865	0.592326	0.999702	NA	1	NA	NA	NA	NA	NO	NO	NO
comp100497_c0	14	4453	400	complete	gte1_arath ame: full=transcription factor gte1 ame: full=bromodomain-containing protein gte1 ame: full=protein global transcription factor group e1 ame: full=protein imbibition-inducible 1	2.33858e-109			-0.0836686	-0.119642	-0.293451	0.714918	0.511591	0.549236	-0.23	-0.252626	-0.357412	0.474	0.154953	0.874982	0.072121	-0.0257172	-0.247969	0.852865	0.940939	0.743316	0.24498	0.244726	0.152502	0.999865	0.75434	0.999702	NA	NA	NA	NA	NA	NA	NO	NO	NO
comp100498_c0	12	2280	445	complete					0.117476	0.401184	0.141261	0.68744	0.0146483	0.874343	0.05	0.385465	-0.0698029	0.941	0.0275711	0.99866	0.197983	0.454953	0.300396	0.650623	0.0531078	0.747514	0.385921	0.00514669	0.42477	0.999865	0.99627	0.999702	Inf (no dS)	0.025575	0.00144958	0	0	0	NO	NO	NO
comp100498_c1	1	408							-0.70078	NA	NA	0.0822114	NA	NA	-0.36	NA	NA	0.661	NA	NA	-1.1987	NA	NA	0.0307907	NA	NA	-0.397659	NA	NA	0.999865	NA	NA	NA	NA	NA	NA	NA	NA	NO	NO	NO
comp100499_c0	3	2824	851	complete					-0.11263	0.073604	-0.0080048	0.638475	0.677129	0.994049	-0.03	0.0504461	0.0580642	0.953	0.810021	0.99866	-0.213307	0.0481722	-0.0501388	0.560727	0.875192	0.963198	-0.0995458	-0.0214912	-0.0635095	0.999865	0.984479	0.999702	Inf (no dS)	0.175767	0.000665883	0	0	0	NO	NO	NO
comp100500_c0	6	4664	149	5prime_partial					0.817393	0.422369	0.425801	0.000140897	0.042535	0.440783	0.77	0.449206	0.544515	0.00411	0.0340465	0.718161	0.87289	0.371147	0.26271	0.0147589	0.316508	0.761424	-0.596134	-0.437178	-0.370477	0.999865	0.617853	0.999702	NA	0.5273	NA	NA	NA	NA	NO	NO	NO
comp100502_c1	40	1612	211	5prime_partial	antr3_arath ame: full=probable anion transporter chloroplastic ame: full=phosphate transporter pht4 2 flags: precursor	5.05858e-107	pht42_orysj ame: full=probable anion transporter chloroplastic ame: full=phosphate transporter 4 2 flags: precursor	1.19318e-117	0.407046	1.27841	NA	0.0937114	0.000204383	NA	0.4	0.480834	NA	0.324	0.282794	NA	0.336563	1.65571	NA	0.434167	1.18879e-05	NA	-0.193702	1.85745	NA	0.999865	0.216674	NA	NA	0.68275	NA	NA	NA	NA	NO	NO	NO
comp100504_c0	2	2348	722	3prime_partial	ctr1_arath ame: full=serine threonine-protein kise ctr1	0	cerk1_orysj ame: full=chitin elicitor receptor kise 1 short= 1 ame: full= domain receptor-like kise 1 short= rlk1 short= -containing receptor-like kise 1 flags: precursor	4.43958e-16	0.543017	-0.240931	-0.268362	0.0106783	0.288447	0.67	0.58	-0.0353981	-0.0241201	0.0956	0.90653	0.99866	0.46158	-0.454992	-0.485693	0.137757	0.124483	0.423416	-0.0590959	-0.213263	-0.426882	0.999865	0.80418	1	0.8119	1	0.0013844	0.3851	0.4346	0.0495	NO	NO	NO
comp100504_c1	2	954	136	5prime_partial	ctr1_arath ame: full=serine threonine-protein kise ctr1	6.513e-66	p2c04_orysj ame: full=protein kise and pp2c-like domain-containing protein includes: ame: full=probable serine threonine-protein kise os01g0541900 includes: ame: full=probable protein phosphatase 2c 4 short= 2c04	2.9187e-15	0.0517543	-0.50223	-0.105853	0.837383	0.0134251	0.904431	0.04	-0.296144	0.091341	0.933	0.241631	0.99866	0.0515843	-0.691056	-0.233414	0.905606	0.0139892	0.798871	0.0683142	-0.105177	-0.226886	0.999865	0.916509	0.999702	NA	NA	NA	NA	NA	NA	NO	NO	NO
comp100504_c2	36	3838	481	5prime_partial	thik2_arath ame: full=3-ketoacyl- thiolase peroxisomal ame: full=acetyl- acyltransferase 2 ame: full=beta-ketothiolase 2 ame: full=peroxisomal 3-oxoacyl- thiolase 2 ame: full=peroxisome defective protein 1 flags: precursor	0			0.245109	0.415269	0.543343	0.442577	0.0229639	0.271	0.08	0.206191	0.493072	0.912	0.319807	0.780348	0.378714	0.625638	0.574451	0.39922	0.0208133	0.392108	0.34652	0.263103	0.0748246	0.999865	0.780331	1	NA	1	NA	NA	NA	NA	NO	NO	NO
comp100506_c0	17	3672	748	5prime_partial					-0.025324	-0.125062	-0.0763046	0.918962	0.482687	0.933594	-0.1	-0.085724	0.129945	0.807	0.686359	0.99866	0.030887	-0.19242	-0.26093	0.937381	0.484509	0.737563	-0.0500899	-0.0308497	-0.381132	0.999865	0.976962	0.999702	Inf (no dS)	0.10744	0.000892914	1	1	0	NO	NO	NO
comp100506_c1	1	727							NA	0.12943	-0.454346	NA	0.61183	0.432972	NA	0.112653	-0.236293	NA	0.727817	0.986834	NA	0.0882778	-0.764911	NA	0.836275	0.155956	NA	-0.0156634	-0.793627	NA	0.991928	0.893101	NA	NA	NA	NA	NA	NA	NO	NO	NO
comp100507_c0	12	5300	574	5prime_partial					-0.206998	-0.148258	0.0766003	0.420539	0.397083	0.926266	-0.22	-0.18289	0.154216	0.662	0.362459	0.995066	-0.230383	-0.101759	0.0500776	0.58013	0.754835	0.963744	-0.0587021	0.140793	-0.00343141	0.999865	0.867114	0.999702	NA	NA	NA	NA	NA	NA	NO	NO	NO
comp100508_c0	11	3066	383	complete			ppt2_orysj ame: full=phosphoenolpyruvate phosphate translocator chloroplastic short= 2 flags: precursor	2.86001e-15	0.183986	0.195587	0.139672	0.543817	0.572	0.933385	0.21	-0.0506776	0.74817	0.686	0.89624	0.6781	0.0943588	0.510822	-1.02087	0.862752	0.28814	0.0508868	-0.474718	-0.222883	-1.71198	0.999865	0.834	0.228447	NA	-0.0036	NA	NA	NA	NA	NO	NO	NO
comp100508_c1	1	445	110	5prime_partial					0.0264513	-0.120549	-0.0763806	0.940291	0.741317	0.946687	0.16	-0.591238	-0.431449	0.746	0.0681767	0.902302	-0.202937	0.358824	0.125374	0.638373	0.489682	0.915145	-0.632417	0.372548	0.607615	0.999865	0.718758	0.999702	NA	1	NA	NA	NA	NA	NO	NO	NO
comp100509_c0	12	3895	657	complete	ukl3_arath ame: full=uridine kise-like protein 3 includes: ame: full=uridine kise short=uk includes: ame: full= uracil phosphoribosyltransferase short=uprtase ame: full=ump pyrophosphorylase	3.74467e-15			-0.0240283	0.227331	-0.0718943	0.942895	0.203028	0.936451	0.01	0.347923	-0.000827304	0.991	0.0666043	0.999619	-0.035804	0.126761	-0.0957459	0.941967	0.69265	0.927145	0.0938869	-0.185766	-0.00521648	0.999865	0.804125	0.999702	Inf (no dS)	0.0154889	0.00213536	0	0	0	NO	NO	NO
comp100511_c1	49	3664	562	complete					-0.23057	0.345345	1.06493	0.427782	0.0728751	0.0946969	-0.13	-0.147879	0.0566543	0.823	0.437215	0.99866	-0.304105	0.7301	1.37795	0.506469	0.00044469	0.016695	0.243409	0.994859	1.21278	0.999865	0.0925392	0.896939	NA	0.71895	NA	NA	NA	NA	NO	NO	NO
comp100512_c0	5	3453	379	complete					-0.0612147	-1.03589	-0.234721	0.777241	1.59e-11	0.72099	-0.12	-1.15732	-0.267314	0.765	1.63237e-13	0.973395	-0.0158094	-0.962556	-0.250877	0.967452	0.000102425	0.771684	0.0552913	0.124031	0.0113018	0.999865	0.90137	0.999702	NA	NA	NA	NA	NA	NA	NO	NO	NO
comp100513_c0	6	1914	486	5prime_partial	glyt2_arath ame: full=probable glycosyltransferase at3g42180	8.72322e-12	gt31_orysj ame: full=probable glucuronosyltransferase os03g0107900	9.93641e-14	-0.377663	-0.331559	-0.224074	0.155473	0.213907	0.78323	-0.14	-1.01131	-0.0512622	0.804	3.32732e-06	0.99866	-0.674339	0.135885	-0.31423	0.0933793	0.74179	0.74868	-0.392875	1.08766	-0.155973	0.999865	0.296176	0.999702	Inf (no dS)	0.17215	0.00112407	0	0	0	NO	NO	NO
comp100514_c1	3	2624	365	complete	rnhx1_arath ame: full= ribonuclease h protein at1g65750	1.35435e-19			0.397938	0.442356	0.256331	0.0431019	0.0133695	0.652757	0.31	0.464754	0.144939	0.385	0.0286306	0.997543	0.533929	0.404434	0.336104	0.0909169	0.162991	0.629286	0.137143	-0.0186015	0.240899	0.999865	0.989152	0.999702	NA	NA	NA	NA	NA	NA	NO	NO	NO
comp100516_c0	3	2058	513	complete	c71bw_arath ame: full=cytochrome p450 71b35	5.70373e-119	c99a2_orysj ame: full=cytochrome p450 99a2	5.44818e-93	0.870933	0.124226	0.0875757	0.0243874	0.778271	0.970049	0.95	0.571047	0.551379	0.0522	0.107803	0.938726	0.650112	-0.643518	-0.655486	0.312138	0.109112	0.641468	-0.726373	-1.5481	-1.43226	0.999865	0.0416495	0.835547	Inf (no dS)	0.0201667	0.00221572	0	0	0	NO	NO	NO
comp100517_c0	86	2939	131	complete	ggh_arath ame: full=gamma-glutamyl hydrolase ame: full=conjugase ame: full=gh ame: full=gamma-glu-x carboxypeptidase flags: precursor	6.73224e-42			-0.165989	0.197378	-0.155476	0.488157	0.302176	0.83462	-0.08	0.29271	-0.474219	0.888	0.145888	0.76119	-0.288898	0.114683	-0.00365891	0.425561	0.747075	0.997828	-0.200699	-0.151663	0.421933	0.999865	0.860781	0.999702	NA	NA	NA	NA	NA	NA	NO	NO	NO
comp100517_c4	23	4056	696	complete					0.0951158	-0.270147	-0.0425065	0.687067	0.151825	0.965149	0.07	-0.190843	0.140653	0.885	0.404807	0.998469	0.0926378	-0.333952	-0.165018	0.808082	0.248469	0.856799	0.0218415	0.0594697	-0.206094	0.999865	0.952573	0.999702	NA	0.68275	NA	NA	NA	NA	NO	NO	NO
comp100519_c0	12	2184	364	complete	opr2_arath ame: full=12-oxophytodienoate reductase 2 ame: full=12-oxophytodienoate- -reductase 2 short= 2 short=opda-reductase 2	0	opr11_orysj ame: full= 12-oxophytodienoate reductase 11 ame: full=opda-reductase 11 short= 11	0	0.707533	1.99819	0.530168	0.000808557	3.97e-13	0.229415	0.79	1.16954	0.300226	0.0099	2.19138e-05	0.943803	0.571787	2.59689	0.65067	0.109733	1.53632e-15	0.207697	-0.205105	1.28201	0.352428	0.999865	0.141549	0.999702	Inf (no dS)	0	0.00137363	0	0	0	NO	NO	NO
comp100520_c0	68	4795	702	complete	wnk1_arath ame: full=serine threonine-protein kise wnk1 short= 1 ame: full=protein kise with no lysine 1	0	wnk1_orysi ame: full=probable serine threonine-protein kise wnk1 short= 1 ame: full=mitogen-activated protein kise kise 1 ame: full=protein kise with no lysine 1	0	-0.085698	-0.442178	-0.268155	0.791984	0.0967687	0.679912	-0.16	-0.181019	-0.177882	0.76	0.544093	0.995066	0.0408427	-0.707401	-0.31643	0.938335	0.0777246	0.679461	0.0456637	-0.487578	-0.0705531	0.999865	0.47179	0.999702	Inf (no dS)	0.43635	0.00135328	1	1	0	NO	NO	NO
comp100521_c0	4	2417							1.75606	NA	NA	3.87e-11	NA	NA	1.91	NA	NA	5.03e-10	NA	NA	1.58271	NA	NA	3.57628e-05	NA	NA	-0.455291	NA	NA	0.999865	NA	NA	NA	NA	NA	NA	NA	NA	NO	NO	NO
comp100522_c0	16	2404							NA	1.77777	NA	NA	1.61e-07	NA	NA	2.42662	NA	NA	1.18408e-17	NA	NA	1.37277	NA	NA	0.00161724	NA	NA	-0.379624	NA	NA	0.708951	NA	NA	NA	NA	NA	NA	NA	NO	NO	NO
comp100523_c0	8	2491	473	complete	hst_arath ame: full=shikimate o-hydroxycinmoyltransferase ame: full=hydroxycinmoyl transferase ame: full=hydroxycinmoyl-coenzyme a shikimate quite hydroxycinmoyltransferase	0			0.550624	NA	0.183641	0.0222083	NA	0.933385	0.59	NA	-0.37226	0.0929	NA	0.995066	0.519455	NA	0.396346	0.179034	NA	0.825772	0.118543	NA	0.790116	0.999865	NA	0.999702	NA	0.4541	NA	NA	NA	NA	NO	NO	NO
comp100523_c1	65	3224	401	3prime_partial					0.460139	0.825056	1.01331	0.1099	0.0535365	0.605917	0.51	-0.783164	-0.719141	0.275	0.0585869	0.995066	0.477013	1.72367	1.03867	0.287319	1.65337e-05	0.497046	0.462193	3.33815	1.72287	0.999865	0.0564133	0.999702	NA	NA	NA	NA	NA	NA	NO	NO	NO
comp100526_c0	20	6982	846	interl	pp199_arath ame: full=pentatricopeptide repeat-containing protein at2g41720 ame: full=protein embryo defective 2654	0	rf1_orysi ame: full=protein mitochondrial ame: full=fertility restorer ame: full=protein ppr ame: full=restorer for cms flags: precursor	3.85283e-60	0.384586	0.244406	-0.313293	0.137558	0.317817	0.685929	0.28	0.449822	-0.496726	0.536	0.0738141	0.853016	0.540558	0.0453659	-0.209763	0.177848	0.91885	0.857231	-0.0552165	-0.502153	0.329552	0.999865	0.437715	0.999702	NA	0.6328	NA	NA	NA	NA	NO	NO	NO
comp100529_c0	18	3419	527	5prime_partial	c82g1_arath ame: full=cytochrome p450 82g1	3.13059e-99	c71z6_orysj ame: full=ent-isokaurene c2-hydroxylase ame: full=cytochrome p450 71z6	1.75841e-63	-0.356922	-0.0432467	0.124773	0.0719431	0.87438	0.903811	-0.4	-0.503217	0.0924874	0.237	0.0163409	0.99866	-0.350867	0.249136	0.145027	0.306985	0.417177	0.896304	0.086894	1.05411	-0.187133	0.999865	0.173948	0.999702	NA	NA	NA	NA	NA	NA	NO	NO	NO
comp100532_c0	45	6993	836	complete	yoda_arath ame: full=mitogen-activated protein kise kise kise yoda ame: full=yoda mapkk kise	0	cipkp_orysj ame: full=cbl-interacting protein kise 25 ame: full= 25	6.59057e-36	0.164064	0.0308614	0.238222	0.544956	0.899006	0.704503	0.16	-0.252887	-0.0164462	0.756	0.243683	0.99957	0.204371	0.289243	0.313341	0.642867	0.33962	0.647754	0.0557828	0.475069	0.205105	0.999865	0.432479	0.999702	NA	0	NA	NA	NA	NA	NO	NO	NO
comp100533_c0	5	2540	419	complete	geml1_arath ame: full=gem-like protein 1 ame: full=forming homology-interacting protein 1 short=fh-interacting protein 1	6.44325e-09			-0.0660922	-0.0225025	0.463121	0.851006	0.945006	0.540969	-0.03	0.310628	-0.261913	0.969	0.273332	0.989181	-0.061446	-0.349654	0.76087	0.916028	0.307376	0.260697	0.210421	-0.250179	1.01631	0.999865	0.791684	0.876373	NA	0.125	NA	NA	NA	NA	NO	NO	NO
comp100534_c0	13	2350	283	5prime_partial					-0.172663	0.411809	-0.0662433	0.58237	0.0793662	0.941099	-0.15	0.574601	0.0909335	0.792	0.00285837	0.99866	-0.299605	0.160219	-0.210144	0.550924	0.737879	0.807597	-0.138338	-0.423151	-0.312461	0.999865	0.649677	0.999702	NA	1	NA	NA	NA	NA	NO	NO	NO
comp100535_c0	4	1625							0.420457	-0.377431	-0.492552	0.0924163	0.117441	0.383182	0.49	-0.215217	-0.292992	0.229	0.418848	0.971265	0.32114	-0.558326	-0.734593	0.46307	0.112566	0.226428	-0.423731	-0.347389	-0.566258	0.999865	0.648486	0.999702	NA	NA	NA	NA	NA	NA	NO	NO	NO
comp100536_c1	27	4044	276	complete					-0.395835	-0.150331	0.162522	0.0936952	0.361347	0.838209	-0.31	-0.105817	0.408757	0.495	0.591012	0.819906	-0.517828	-0.203043	-0.00361222	0.161788	0.458019	0.997828	-0.0720817	-0.185337	-0.329885	0.999865	0.81036	0.999702	NA	1	NA	NA	NA	NA	NO	NO	NO
comp100537_c0	29	6405	1126	complete					0.0705212	-0.394486	-0.540351	0.813125	0.0218213	0.329514	0.09	-0.285393	-0.833758	0.887	0.170115	0.353478	0.0427329	-0.480328	-0.343076	0.926802	0.0716396	0.707401	0.149698	-0.231304	0.392924	0.999865	0.753767	0.999702	Inf (no dS)	0.594567	0.000636471	0.412	0.4364	0.0243	NO	NO	NO
comp100537_c3	12	2540	564	5prime_partial					-0.405321	-0.369451	-0.21593	0.364375	0.0933449	0.747265	-0.18	-0.184157	-0.212374	0.859	0.497242	0.989181	-0.664941	-0.544699	-0.245755	0.286662	0.104508	0.76738	-0.00852548	-0.219113	-0.0627437	0.999865	0.801521	0.999702	NA	NA	NA	NA	NA	NA	NO	NO	NO
comp100538_c2	56	3655	545	5prime_partial	rbcmt_arath ame: full=	1.62581e-11			0.0923519	0.550768	-0.0104452	0.731633	0.00285015	0.992789	0.02	0.74284	0.0563411	0.969	0.000231903	0.99866	0.175995	0.336346	-0.0362885	0.684054	0.197515	0.97567	-0.120744	-0.593463	-0.0127011	0.999865	0.265759	0.999702	NA	NA	NA	NA	NA	NA	NO	NO	NO
comp100540_c0	7	3698	220	complete					0.35042	0.127236	0.112581	0.0359637	0.494231	0.881589	0.34	0.316696	0.0830386	0.236	0.0679719	0.99866	0.393976	-0.0561584	0.139707	0.160971	0.869624	0.881426	-0.0311263	-0.171404	0.0782401	0.999865	0.833523	0.999702	NA	NA	NA	NA	NA	NA	NO	NO	NO
comp100542_c5	30	5653	731	complete					0.213779	-0.0251856	0.146681	0.245264	0.929106	0.861644	0.1	-0.191686	-0.129498	0.794	0.461897	0.99866	0.32365	0.105443	0.318256	0.250026	0.786229	0.674737	0.282455	0.659544	0.503565	0.999865	0.347891	0.999702	Inf (no dS)	0.102267	0.000493995	0	0	0	NO	NO	NO
comp100543_c0	26	2640	371	complete	pti13_arath ame: full=pti1-like tyrosine-protein kise 3 short=pti1-3	0	cerk1_orysj ame: full=chitin elicitor receptor kise 1 short= 1 ame: full= domain receptor-like kise 1 short= rlk1 short= -containing receptor-like kise 1 flags: precursor	2.2259e-50	-0.142474	0.640466	0.557444	0.844372	0.000265975	0.299931	0.56	0.539055	0.663573	0.598	0.00280584	0.647597	-0.94916	0.72486	0.558321	0.100297	0.00375338	0.403657	-0.553627	0.355051	0.0890841	0.999865	0.678225	0.999702	Inf (no dS)	0.0804667	0.00125786	0	0	0	NO	NO	NO
comp100545_c0	11	6710	1502	complete					0.209141	-0.307289	-0.100088	0.304069	0.0812985	0.897723	0.12	-0.362261	-0.232445	0.764	0.093755	0.96952	0.313942	-0.265596	-0.0313106	0.310269	0.344188	0.975485	0.242395	0.292966	0.115748	0.999865	0.686335	0.999702	Inf (no dS)	0.52764	0.000696602	0.8628	0.88	0.0172	NO	NO	NO
comp100546_c0	2	3835	699	5prime_partial	kt1_arath ame: full=katanin p60 atpase-containing subunit a1 short=katanin p60 subunit a1 ame: full=cad atpase ame: full=katanin-1 short=atp60 ame: full=protein botero 1 ame: full=protein ectopic root hair 3 ame: full=protein fat root ame: full=protein fragile fiber 2 short= 1 ame: full=p60 katanin	3.91118e-66	ftsh5_orysj ame: full=atp-dependent zinc metalloprotease ftsh mitochondrial short= 5 flags: precursor	7.2772e-29	0.358681	-0.184299	-0.0573971	0.109012	0.377481	0.95167	0.28	-0.482694	0.0137986	0.483	0.0103714	0.99957	0.478869	0.0651246	-0.127032	0.175016	0.872052	0.901433	-0.0454231	0.260565	-0.168	0.999865	0.781593	0.999702	NA	0.12075	NA	NA	NA	NA	NO	NO	NO
comp100547_c1	5	2808	778	5prime_partial	fh6_arath ame: full=formin-like protein 6 short= 6 short= -6 flags: precursor	0	fh8_orysj ame: full=formin-like protein 8 ame: full= 8 flags: precursor	0	-0.48057	NA	-0.2774	0.0211863	NA	0.815748	-0.53	NA	-0.453258	0.0739	NA	0.940259	-0.392638	NA	-0.29517	0.27569	NA	0.821722	0.524266	NA	0.104542	0.999865	NA	0.999702	NA	NA	NA	NA	NA	NA	NO	NO	NO
comp100547_c2	22	2929	232	complete					1.39103	0.627673	0.669453	1.48e-08	0.00314218	0.252342	1.05	0.8093	0.941299	8.92e-05	0.000809693	0.247155	1.72541	0.395056	0.389737	8.21073e-06	0.162926	0.556153	-0.105766	-0.383181	-0.508112	0.999865	0.682857	0.999702	NA	NA	NA	NA	NA	NA	NO	NO	NO
comp100548_c1	8	4005	253	5prime_partial					0.0362769	0.503561	-0.120573	0.895087	0.00333101	0.949989	0.1	0.215409	0.00654204	0.818	0.27916	0.99957	-0.00623921	0.793344	-0.10001	0.98966	9.90812e-05	0.961335	0.0182542	0.759229	0.0110079	0.999865	0.120555	0.999702	NA	0.6552	NA	NA	NA	NA	NO	NO	NO
comp100549_c0	7	2076	548	complete	lcb2a_arath ame: full=long chain base biosynthesis protein 2a short= 2a ame: full=long chain base biosynthesis protein 2 short= 2	0	lcb2a_orysj ame: full=long chain base biosynthesis protein 2a	0	-0.255969	-0.911427	-0.241078	0.472699	0.000163975	0.767388	-0.2	-1.48382	-0.633704	0.757	2.53776e-08	0.540964	-0.397854	-0.430268	0.0213103	0.381368	0.276563	0.988192	0.039176	0.882466	0.497411	0.999865	0.109434	0.999702	Inf (no dS)	0	0.00152068	0	0	0	NO	NO	NO
comp100550_c0	19	2524	358	complete					0.1534	0.142307	0.277796	0.553026	0.511591	0.697097	0.14	0.262453	0.351261	0.748	0.223872	0.895898	0.147601	0.0657449	0.264835	0.740253	0.856023	0.760952	-0.0754678	-0.395927	0.12774	0.999865	0.529405	0.999702	NA	NA	NA	NA	NA	NA	NO	NO	NO
comp100551_c0	45	9283	1847	complete	ise2_arath ame: full=dead-box atp-dependent r helicase chloroplastic ame: full=protein embryo defective 25 ame: full=protein increased size exclusion limit 2 ame: full=protein pigment defective 317 flags: precursor	1.09726e-09			0.261375	-0.149482	0.0393548	0.201025	0.456549	0.966226	0.1	-0.152848	-0.0450505	0.811	0.488908	0.99866	0.462207	-0.171788	0.0594688	0.113314	0.611346	0.956754	0.354481	0.0774852	0.00784471	0.999865	0.939811	0.999702	0.1678	0.787225	0.00059556	0.1044	0.119	0.0146	NO	NO	NO
comp100551_c1	8	2465	558	complete	cap8_arath ame: full= clathrin assembly protein at2g01600	0			0.450668	0.346403	0.237704	0.00474187	0.0197323	0.705367	0.33	0.256479	0.37809	0.224	0.13184	0.852962	0.575062	0.406817	0.137388	0.0165967	0.0631567	0.887423	0.281848	0.201722	-0.180385	0.999865	0.804125	0.999702	Inf (no dS)	0.11765	0.00106673	0	0	0	NO	NO	NO
comp100551_c3	1	589							-0.33585	-0.165076	-0.125348	0.054784	0.366476	0.883175	-0.49	-0.333631	-0.0825918	0.0531	0.0876357	0.99866	-0.170006	-0.0152461	-0.120678	0.622164	0.968314	0.906405	0.237471	0.360431	0.0676374	0.999865	0.627576	0.999702	NA	NA	NA	NA	NA	NA	NO	NO	NO
comp100552_c0	17	2209	492	3prime_partial	ima1_arath ame: full=importin subunit alpha-1 ame: full=karyopherin subunit alpha-1 short=kap-alpha-1	0	ima1a_orysj ame: full=importin subunit alpha-1a	0	-0.0286163	-0.0593137	0.175029	0.918962	0.766701	0.83	0.01	-0.161598	-0.219569	0.992	0.414962	0.981175	-0.0748691	0.0341229	0.358595	0.859723	0.925333	0.636587	0.168868	-0.107583	0.485973	0.999865	0.909353	1	Inf (no dS)	0.05024	0.00162602	0	0	0	NO	NO	NO
comp100553_c0	67	3537	560	5prime_partial	bh066_arath ame: full=transcription factor bhlh66 ame: full=basic helix-loop-helix protein 66 short= 66 short=bhlh 66 ame: full=transcription factor en 95 ame: full=bhlh transcription factor bhlh066	2.72847e-64			0.346237	-0.787089	-0.0986432	0.326094	0.0163	0.940781	0.51	-1.30485	0.46631	0.377	5.18309e-05	0.84053	0.12197	-0.338883	-0.683594	0.81495	0.55528	0.319586	-0.0132294	0.911074	-1.05933	0.999865	0.187095	0.678721	NA	1	NA	NA	NA	NA	NO	NO	NO
comp100554_c1	7	1679			rd21a_arath ame: full=cysteine proteise rd21a short=rd21 flags: precursor	1.06099e-16	orya_orysj ame: full=oryzain alpha chain flags: precursor	1.74983e-21	-0.66251	0.255333	1.56412	0.495159	0.463032	4.99e-05	0.09	0.562012	1.76542	0.968	0.143772	0.000395253	-1.81739	-0.0932909	1.35163	0.0960994	0.83341	0.0069096	-0.495719	0.0154777	-0.490742	0.999865	0.994199	0.999702	NA	NA	NA	NA	NA	NA	NO	NO	NO
comp100556_c0	16	3105	275	complete	cnbla_arath ame: full=calcineurin b-like protein 10	7.27338e-120	cnbl9_orysj ame: full=calcineurin b-like protein 9	1.49334e-132	-0.595068	-0.0706528	0.0407706	0.13931	0.760194	0.967406	-0.11	-0.149861	-0.0974751	0.908	0.586886	0.99866	-1.09799	0.000977344	0.165721	0.0147656	0.998538	0.860402	-0.113473	0.558755	0.376837	0.999865	0.373553	0.999702	Inf (no dS)	0.263867	0.00151515	0	0	0	NO	NO	NO
comp100557_c0	15	3361	563	complete	rh14_arath ame: full=dead-box atp-dependent r helicase 14	0	rh14_orysj ame: full=dead-box atp-dependent r helicase 14	0	0.251831	-0.572101	-0.555192	0.575304	0.0826257	0.413309	0.38	-0.291877	-0.22519	0.617	0.418359	0.995066	0.0219622	-0.877054	-0.823164	0.97561	0.0838243	0.293592	-0.496166	-0.421442	-0.498646	0.999865	0.698439	0.999702	NA	0.2683	NA	NA	NA	NA	NO	NO	NO
comp100558_c0	24	3336	559	5prime_partial	arog_arath ame: full=phospho-2-dehydro-3-deoxyheptote aldolase chloroplastic ame: full=3-deoxy-d-arabino-heptulosote 7-phosphate synthase 2 ame: full=dahp synthase 2 ame: full=phospho-2-keto-3-deoxyheptote aldolase 2 flags: precursor	0	arog_orysj ame: full=phospho-2-dehydro-3-deoxyheptote aldolase chloroplastic ame: full=3-deoxy-d-arabino-heptulosote 7-phosphate synthase 2 ame: full=dahp synthase 2 ame: full=phospho-2-keto-3-deoxyheptote aldolase 2 flags: precursor	9.28988e-173	-0.0333693	-1.72737	0.677762	0.929792	0.00417291	0.399268	-0.13	-3.38527	0.935058	0.84	2.12108e-08	0.436819	0.0134145	-0.448972	0.541647	0.981927	0.693299	0.58089	0.0587729	2.7855	-0.139325	0.999865	0.0886422	0.999702	NA	0.4475	NA	NA	NA	NA	NO	NO	NO
comp100559_c0	15	5517	342	complete					-0.0893241	0.0925465	0.00158794	0.703169	0.74466	0.998404	-0.21	-0.267358	-0.175844	0.536	0.302075	0.995803	0.0720846	0.380256	0.0328682	0.858998	0.288115	0.976326	0.298846	0.635951	0.0542287	0.999865	0.469843	0.999702	NA	0.5625	NA	NA	NA	NA	NO	NO	NO
comp100562_c0	13	2802	374	complete	kasm_arath ame: full=3-oxoacyl-	0			0.163367	-0.543598	0.0555817	0.524907	0.0150159	0.955614	-0.01	-0.528737	0.0478838	0.991	0.0462238	0.99866	0.358782	-0.648689	0.0542646	0.352013	0.0694232	0.962357	0.17107	-0.120398	0.028335	0.999865	0.925697	0.999702	NA	0.0411	NA	NA	NA	NA	NO	NO	NO
comp100563_c0	12	2383	302	5prime_partial	rd23d_arath ame: full= d repair protein rad23-4 ame: full=rad23-like protein 4 short= 23-4	6.1245e-118			-0.0665708	-0.00541996	0.0866248	0.79509	0.980002	0.923241	-0.14	0.0428327	0.205478	0.767	0.84394	0.988064	-0.00149871	-0.057761	0.0038086	0.997861	0.861879	0.997828	0.119962	-0.14588	-0.154135	0.999865	0.869329	0.999702	NA	NA	NA	NA	NA	NA	NO	NO	NO
comp100564_c0	19	6643	648	5prime_partial	dcp5_arath ame: full=protein decapping 5	9.57525e-68			0.223123	-0.141809	0.0777152	0.378033	0.528879	0.937561	-0.01	-0.159054	0.334354	0.983	0.519619	0.919997	0.456296	-0.187049	-0.150918	0.184614	0.621755	0.881686	0.268038	-0.0950975	-0.469284	0.999865	0.929418	0.999702	NA	0.6964	NA	NA	NA	NA	NO	NO	NO
comp100565_c0	9	2606	529	5prime_partial	dtx1_arath ame: full=mate efflux family protein dtx1 ame: full=protein detoxification 1	3.70333e-123			0.0085088	-0.100557	-0.973771	0.982057	0.819638	0.128264	-0.1	-0.247857	-0.511062	0.878	0.559475	0.87671	0.165536	-0.101057	-1.29699	0.73546	0.885443	0.107073	0.0311412	-0.0816448	-0.501644	0.999865	0.971369	0.999702	NA	NA	NA	NA	NA	NA	NO	NO	NO
comp100566_c0	29	2878	316	interl	bob1_arath ame: full=protein bobber 1	2.15909e-80			0.111063	-0.245911	-0.104941	0.646752	0.20515	0.911721	-0.01	-0.456591	0.0669858	0.991	0.0215887	0.99866	0.242117	-0.00422948	-0.219285	0.480218	0.992338	0.815844	-0.163042	0.0748589	-0.21586	0.999865	0.941092	0.999702	NA	NA	NA	NA	NA	NA	NO	NO	NO
comp100567_c0	93	3770	337	complete					0.322058	0.661092	0.885378	0.293363	0.00276763	0.0414215	0.24	0.681231	0.811252	0.694	0.00294319	0.413591	0.420331	0.704319	0.915361	0.356513	0.025852	0.0547582	0.0807594	-0.15818	0.119366	0.999865	0.891221	0.999702	NA	0.5789	NA	NA	NA	NA	NO	NO	NO
comp100568_c0	38	2305	413	5prime_partial					0.477986	0.698331	-0.224877	0.38406	0.0136279	0.744651	0.35	1.00522	-0.410255	0.736	0.000775006	0.886886	0.717959	0.383343	-0.101208	0.339802	0.359382	0.925302	0.609864	-0.761904	0.372753	0.999865	0.17569	0.999702	0.4123	0.567225	0.00204018	0.2554	0.2821	0.0267	NO	NO	NO
comp100569_c1	30	2738	465	5prime_partial	aspg2_arath ame: full=protein aspartic protease in guard cell 2 short= 2 flags: precursor	1.18679e-38			0.109088	0.586537	-0.398506	0.797123	0.208836	0.645	0.19	-0.321309	-0.0110355	0.792	0.389699	0.99957	-0.114388	1.25532	-0.709704	0.869793	0.0572168	0.407491	-0.7289	1.62133	-0.54696	0.999865	0.265759	1	NA	NA	NA	NA	NA	NA	NO	NO	NO
comp100572_c0	34	2420	398	complete	dwa2_arath ame: full=wd repeat-containing protein dwa2 ame: full=protein dwd hypersensitive to aba 2	1.80053e-174			0.404478	0.836919	0.223187	0.0304393	0.000221772	0.737	0.45	1.2059	0.376631	0.112	2.12108e-08	0.873793	0.355248	0.370231	0.0743912	0.247769	0.22908	0.947747	-0.292714	-0.821605	-0.331364	0.999865	0.227898	1	NA	0.7028	NA	NA	NA	NA	NO	NO	NO
comp100573_c0	13	2353	107	5prime_partial	ksg7_arath ame: full=shaggy-related protein kise eta ame: full=ask-eta ame: full=protein brassinosteroid insensitive 2 ame: full=protein ultracurvata 1	1.35882e-60	ckb11_orysj ame: full=cyclin-dependent kise b1-1 short=cdkb1 1 short=cdkb 1	2.48723e-08	0.417164	0.212016	0.0241416	0.0108479	0.252825	0.981898	0.35	0.324283	0.207874	0.202	0.0948763	0.982473	0.471527	0.121992	-0.112173	0.0732354	0.695629	0.90755	-0.0984026	0.0723518	-0.267419	0.999865	0.93956	0.999702	NA	0.0371	NA	NA	NA	NA	NO	NO	NO
comp100574_c0	16	3627	425	complete	if4a1_arath ame: full=eukaryotic initiation factor 4a-1 short=eif-4a-1 ame: full=atp-dependent r helicase eif4a-1 ame: full=dead-box atp-dependent r helicase 4	0	if4a3_orysj ame: full=eukaryotic initiation factor 4a-3 short=eif-4a-3 ame: full=atp-dependent r helicase eif4a-3 ame: full=dead-box atp-dependent r helicase 23 ame: full=eif4a-2	0	-0.246449	0.355339	0.201725	0.444697	0.0614	0.776592	-0.31	0.0149152	0.249043	0.613	0.949355	0.981175	-0.203595	0.62581	0.174629	0.704734	0.0177196	0.867253	0.120428	0.524499	-0.0275263	0.999865	0.546	0.999702	Inf (no dS)	0.165267	0.00203922	0	0	0	NO	NO	NO
comp100575_c1	34	3014	378	complete	sip_arath ame: full=sigl peptide peptidase short= ame: full=intramembrane protease short=imp short=impas	9.12286e-180	sip2_orysj ame: full=sigl peptide peptidase 2 short= 2 ame: full=intramembrane protease 2 short=imp short=impas	0	-0.26679	0.0589158	-0.140075	0.464892	0.775166	0.862348	-0.04	-0.00745923	-0.182043	0.966	0.974896	0.995066	-0.550909	0.104794	-0.0988051	0.181128	0.761845	0.929343	-0.106264	0.109006	0.150552	0.999865	0.915806	0.999702	Inf (no dS)	0.141967	0.00110229	1	1	0	NO	NO	NO
comp100577_c0	4	2495	679	complete	lrk71_arath ame: full=l-type lectin-domain containing receptor kise short= - flags: precursor	1.21642e-81	fon1_orysj ame: full=leucine-rich repeat receptor-like kise protein floral organ number1 short= 1 ame: full=clv1-like lrr receptor kise flags: precursor	5.99525e-44	NA	-1.07525	0.422888	NA	0.0734896	0.627	NA	-1.51488	-0.367202	NA	0.00608532	0.938726	NA	-0.374779	0.860885	NA	0.756	0.284578	NA	0.599733	1.08157	NA	0.791684	0.68	Inf (no dN)	0.22643	0.00252557	0.2475	0.3439	0.0965	NO	NO	NO
comp100578_c0	10	4672	205	5prime_partial	calm7_arath ame: full=calmodulin-7 short= -7	7.53832e-103	calm_horvu ame: full=calmodulin short=	6.84723e-103	-0.427695	0.392596	0.169998	0.320405	0.046917	0.84886	-0.21	0.250688	0.0192613	0.834	0.235488	0.999564	-0.736121	0.608696	0.275736	0.173228	0.0314374	0.791184	-0.134279	0.273654	0.286969	0.999865	0.767048	0.999702	NA	0	NA	NA	NA	NA	NO	NO	NO
comp100580_c0	14	3553	638	5prime_partial	pp221_arath ame: full=pentatricopeptide repeat-containing protein at3g09060	2.54703e-132	rf1_orysi ame: full=protein mitochondrial ame: full=fertility restorer ame: full=protein ppr ame: full=restorer for cms flags: precursor	3.70933e-75	-0.0934856	-0.241503	-0.142201	0.711473	0.216006	0.886823	-0.13	-0.041239	-0.0302256	0.757	0.870928	0.99866	-0.020768	-0.40702	-0.13835	0.962618	0.132709	0.911771	-0.0134654	-0.112462	0.0958962	0.999865	0.90137	0.999702	NA	0.2174	NA	NA	NA	NA	NO	NO	NO
comp100580_c2	6	3276	260	5prime_partial	md36a_arath ame: full=mediator of r polymerase ii transcription subunit 36a ame: full=fibrillarin-like protein 2 ame: full=rr 2 -o-methyltransferase fibrillarin 2	3.2958e-164			-0.426068	-0.187828	-0.114165	0.0978902	0.409456	0.906806	-0.57	-0.183488	-0.209585	0.146	0.489101	0.995066	-0.237033	-0.238845	-0.0762981	0.619975	0.519909	0.948036	0.380982	-0.41959	0.106985	0.999865	0.566674	0.999702	NA	NA	NA	NA	NA	NA	NO	NO	NO
comp100581_c0	21	1650							1.29668	1.1653	NA	8.25e-06	0.00692954	NA	1.32	1.70494	NA	5.28e-05	2.25436e-05	NA	1.35402	0.385636	NA	0.000813031	0.48251	NA	-0.155684	-1.03029	NA	0.999865	0.368988	NA	NA	NA	NA	NA	NA	NA	NO	NO	NO
comp100581_c1	7	1348	226	5prime_partial	c72c1_arath ame: full=cytochrome p450 72c1 ame: full=protein chibi 2 ame: full=protein dwarfish with low fertility ame: full=protein shrink 1 ame: full=protein suppressor of phyb-4 protein 7	4.3278e-49	c7346_orysj ame: full=cytochrome p450 734a6	2.06613e-42	0.250754	0.661523	-1.01588	0.507741	0.141371	0.302465	0.63	0.716148	-2.15992	0.217	0.0604796	0.0874288	-0.16582	0.909218	-0.564963	0.784061	0.207515	0.721788	-0.338941	-0.290487	1.54307	0.999865	0.786636	0.812631	NA	-0.0128	NA	NA	NA	NA	NO	NO	NO
comp100582_c0	31	4778	1335	complete					-0.0260268	-0.48647	-0.418322	0.919694	0.00341708	0.265667	-0.19	-0.577793	-0.379815	0.586	0.00226993	0.806248	0.150197	-0.438135	-0.441997	0.679967	0.0942934	0.421319	0.38559	0.198918	-0.0312846	0.999865	0.808582	0.999702	NA	0.30785	NA	NA	NA	NA	NO	NO	NO
comp100583_c0	28	6265	552	5prime_partial	t2fa_arath ame: full=transcription initiation factor iif subunit alpha short=tfiif-alpha ame: full=general transcription factor iif subunit 1 ame: full=transcription initiation factor rap74 homolog short= 74	8.43689e-145			0.279233	0.543264	0.578804	0.136545	0.00193672	0.295081	0.18	0.378281	0.444608	0.631	0.0613868	0.852962	0.418691	0.650854	0.554468	0.145037	0.00550313	0.435015	0.0976848	0.38004	-0.0617412	0.999865	0.6379	0.999702	NA	NA	NA	NA	NA	NA	NO	NO	NO
comp100584_c0	22	2205	133	3prime_partial	c2_arath ame: full=c domain-containing protein 2 short=ac002	5.52992e-114	c48_orysj ame: full=c domain-containing protein 48 short=oc048	1.19008e-127	0.301894	-0.661035	-0.638762	0.525619	0.128041	0.549474	0.26	-1.42255	-0.162252	0.731	0.000246721	0.99866	0.306566	0.105294	-1.45274	0.702243	0.906812	0.0645337	-0.769773	0.770875	-1.26528	0.999865	0.55079	0.827093	NA	NA	NA	NA	NA	NA	NO	NO	NO
comp100585_c0	16	3648	1087	complete	rch2_arath ame: full=receptor-like protein kise 2 flags: precursor	0	fon1_orysj ame: full=leucine-rich repeat receptor-like kise protein floral organ number1 short= 1 ame: full=clv1-like lrr receptor kise flags: precursor	2.21201e-69	0.377187	-0.233025	-0.133036	0.14712	0.327762	0.923241	0.49	-0.372174	0.429339	0.2	0.0844991	0.902302	0.226231	-0.0785833	-1.007	0.636233	0.861222	0.0487766	-0.292934	0.241554	-1.23596	0.999865	0.818215	0.49124	Inf (no dS)	0.499975	0.000766636	1	1	0	NO	NO	NO
comp100586_c0	6	1861	453	complete	vath_arath ame: full=v-type proton atpase subunit h short=v-atpase subunit h ame: full=vacuolar h(+)-atpase subunit h ame: full=vacuolar proton pump subunit h	0	vath_orysj ame: full=probable v-type proton atpase subunit h short=v-atpase subunit h ame: full=vacuolar proton pump subunit h	0	-0.200849	0.537879	0.559921	0.505532	0.000916512	0.202126	-0.22	0.583654	0.38174	0.7	0.000265726	0.859762	-0.176879	0.542367	0.661664	0.733469	0.033427	0.238402	0.41653	-0.0433275	0.280709	0.999865	0.963261	0.999702	Inf (no dS)	0.0537667	0.00101177	0	0	0	NO	NO	NO
comp100587_c0	2	3549	225	complete	dcl3_arath ame: full=endoribonuclease dicer homolog 3 ame: full=dicer-like protein 3 short= 3	1.16819e-67	dcl3b_orysj ame: full=endoribonuclease dicer homolog 3b ame: full=dicer-like protein 3b short= 3b	2.61293e-76	0.990717	0.731071	0.787718	4.87e-05	0.00572519	0.331	1.04	0.606423	0.880478	0.000779	0.0450868	0.646638	0.987528	0.856745	0.806622	0.0110738	0.0336783	0.410693	0.146336	0.0112485	0.115597	0.999865	0.994602	1	NA	NA	NA	NA	NA	NA	NO	NO	NO
comp100588_c0	4	5790	928	complete	gcp4_arath ame: full=gamma-tubulin complex component 4 homolog	1.52815e-12			0.681814	1.36942	0.705318	0.00172788	1.19e-08	0.111107	0.85	1.50284	0.521978	0.0003	2.55564e-09	0.719885	0.539944	1.27282	0.695613	0.139241	0.000226021	0.202634	-0.0889946	0.208441	0.00408713	0.999865	0.840271	0.999702	NA	0.5634	NA	NA	NA	NA	NO	NO	NO
comp100589_c0	7	3527	943	complete	atk1_arath ame: full=kinesin-1 ame: full=kinesin-like protein a	4.79777e-32	pss1_orysj ame: full=kinesin-1-like protein pss1 ame: full=pollen semi-sterility protein 1	8.15515e-26	0.342898	1.62999	1.01298	0.200942	6.02e-06	0.18432	0.29	1.98318	0.598793	0.519	5.10538e-05	0.923621	0.349524	1.50294	1.07234	0.430963	0.000244875	0.202656	0.128737	0.469556	0.427343	0.999865	0.634922	0.999702	NA	NA	NA	NA	NA	NA	NO	NO	NO
comp100590_c1	7	419							0.738745	-0.183584	-0.279742	0.167958	0.842737	0.913704	0.88	-0.669386	0.61706	0.306	0.368396	0.938726	0.501571	0.362748	-1.7779	0.569282	0.799681	0.221059	0.277213	0.35674	-1.68441	0.999865	0.914182	0.878336	NA	NA	NA	NA	NA	NA	NO	NO	NO
comp100591_c1	59	3402	355	complete	sts1_arath ame: full=strictosidine synthase 1 short=ss-1 flags: precursor	3.60276e-27			0.42534	-0.0685504	0.160108	0.154214	0.845154	0.903811	0.31	0.342897	0.415048	0.485	0.198363	0.919997	0.568201	-0.520388	-0.0821835	0.229932	0.178502	0.958921	-0.027101	-0.570032	-0.408698	0.999865	0.485922	0.999702	NA	-0.0112	NA	NA	NA	NA	NO	NO	NO
comp100592_c1	4	2741							NA	-0.193465	NA	NA	0.636145	NA	NA	-0.311125	NA	NA	0.515537	NA	NA	-0.144168	NA	NA	0.828732	NA	NA	0.404528	NA	NA	0.790317	NA	NA	NA	NA	NA	NA	NA	NO	NO	NO
comp100593_c0	18	1559	116	interl					1.00736	0.0501961	0.0870429	6.42e-05	0.905	0.945801	1.16	-0.655428	0.05565	5.38e-06	0.00463636	0.99866	0.83414	0.772181	0.0661115	0.0376479	0.0543248	0.961335	-0.567973	1.09358	-0.0438845	0.999865	0.266	0.999702	NA	0	NA	NA	NA	NA	NO	NO	NO
comp100594_c1	28	5256	373	complete	y2706_arath ame: full=probable receptor-like protein kise at2g47060	4.16783e-174	cerk1_orysj ame: full=chitin elicitor receptor kise 1 short= 1 ame: full= domain receptor-like kise 1 short= rlk1 short= -containing receptor-like kise 1 flags: precursor	6.33323e-47	-0.363041	0.103467	0.306626	0.185936	0.676332	0.636	-0.23	-0.410306	0.0431286	0.675	0.0174174	0.99866	-0.522409	0.511133	0.460156	0.199691	0.051632	0.52532	0.040254	0.885003	0.447061	0.999865	0.229101	1	Inf (no dS)	0	0.00134048	0	0	0	NO	NO	NO
comp100595_c1	37	3656	627	complete	gun19_arath ame: full=endoglucase 19 ame: full=endo- -beta glucase 19 flags: precursor	0	gun15_orysj ame: full=endoglucase 15 ame: full=endo- -beta glucase 15 ame: full= el9c flags: precursor	5.38843e-163	-1.0158	NA	NA	0.00338433	NA	NA	-0.65	NA	NA	0.209	NA	NA	-1.2973	NA	NA	0.00869187	NA	NA	-0.203994	NA	NA	0.999865	NA	NA	Inf (no dS)	0.04429	0.00190083	1	1	0	NO	NO	NO
comp100596_c0	6	1581	164	complete					-0.134047	-0.818666	0.414553	0.739302	0.00295313	0.642	-0.13	-1.20501	-0.0707484	0.851	0.000335471	0.99866	-0.126591	-0.477284	0.657715	0.847976	0.245393	0.462785	0.245759	1.03352	0.732668	0.999865	0.141549	1	NA	0.23	NA	NA	NA	NA	NO	NO	NO
comp100597_c4	1	852							0.956058	NA	0.682621	0.000181143	NA	0.222961	0.83	NA	0.706468	0.0216	NA	0.522692	1.09736	NA	0.724815	0.00159289	NA	0.296335	-0.289844	NA	0.220194	0.999865	NA	0.999702	NA	NA	NA	NA	NA	NA	NO	NO	NO
comp100597_c5	38	6264	345	5prime_partial	xyll2_arath ame: full=d-xylose-proton symporter-like 2	8.3409e-154			-0.0929331	0.315027	-0.00511313	0.704056	0.164514	0.99653	0.1	0.107722	0.149241	0.825	0.715272	0.99866	-0.318539	0.559244	-0.117826	0.316252	0.0323156	0.906405	-0.276006	0.273841	-0.221442	0.999865	0.78999	0.999702	NA	1	NA	NA	NA	NA	NO	NO	NO
comp100598_c1	5	3461	943	complete					0.198707	0.238644	0.0592995	0.328695	0.261042	0.949219	0.2	0.470873	-0.050253	0.601	0.00985518	0.99866	0.187011	0.0360163	0.0773651	0.595286	0.92895	0.941153	0.104629	-0.328923	-0.0195703	0.999865	0.628866	0.999702	0.3343	0.54246	0.00113654	0.2496	0.2804	0.0308	NO	NO	NO
comp100598_c3	39	5881	914	complete	pp330_arath ame: full=pentatricopeptide repeat-containing protein at4g21065	1.56536e-155	rf1_orysi ame: full=protein mitochondrial ame: full=fertility restorer ame: full=protein ppr ame: full=restorer for cms flags: precursor	1.21841e-16	0.0602798	0.363798	0.173046	0.937102	0.0416771	0.851238	0.59	0.15365	-0.387943	0.533	0.488151	0.883068	-0.225379	0.553126	0.459551	0.813693	0.0289372	0.533102	0.361356	0.271515	0.718661	0.999865	0.756782	0.986897	Inf (no dN)	0.527475	0.000895824	0.0213	0.0252	0.0039	NO	NO	NO
comp100599_c0	8	2093	351	complete	wtr44_arath ame: full=wat1-related protein at5g47470	1.4706e-74			0.0398116	0.141834	0.459545	0.901057	0.683144	0.513315	0.21	-0.0622691	0.00623872	0.645	0.8836	0.99957	-0.197967	0.266716	0.594839	0.650821	0.648852	0.373992	-0.463305	0.0598554	0.572301	0.999865	0.960219	0.999702	Inf (no dS)	0.2696	0.00150034	1	1	0	NO	NO	NO
comp100600_c4	2	4620	730	complete	pp251_arath ame: full= pentatricopeptide repeat-containing protein at3g23330	0	rf1_orysi ame: full=protein mitochondrial ame: full=fertility restorer ame: full=protein ppr ame: full=restorer for cms flags: precursor	4.10637e-20	NA	-0.327808	-0.00732426	NA	0.137696	0.995502	NA	-0.0552186	0.00342236	NA	0.849676	0.99957	NA	-0.582048	-0.000848734	NA	0.0442544	0.999723	NA	-0.389871	0.0667622	NA	0.627576	0.999702	NA	0.2374	NA	NA	NA	NA	NO	NO	NO
comp100601_c0	5	2804	461	complete	cxe2_arath ame: full=probable carboxylesterase 2 ame: full= 2	3.34368e-85	gid1_orysj ame: full=gibberellin receptor gid1 ame: full=gibberellin-insensitive dwarf protein 1 ame: full=protein gibberellin insensitive dwarf1	1.1686e-27	0.598357	-0.0177439	-0.414422	0.00934903	0.966288	0.686246	0.55	0.08655	-0.270218	0.0638	0.828223	0.995066	0.613437	-0.132046	-0.453746	0.115318	0.824014	0.693616	0.0200839	-0.249364	0.0516993	0.999865	0.857352	0.999702	NA	NA	NA	NA	NA	NA	NO	NO	NO
comp100602_c0	16	3159	508	complete	apa1_arath ame: full=aspartic proteise a1 flags: precursor	0	asprx_orysj ame: full=aspartic proteise flags: precursor	0	0.221647	0.19827	-0.198009	0.51106	0.440937	0.846989	0.05	0.416428	-0.0184092	0.953	0.0989944	0.99957	0.410225	-0.0390394	-0.355405	0.377686	0.934626	0.75434	0.19113	-0.543745	-0.330971	0.999865	0.518171	0.999702	NA	0.1581	NA	NA	NA	NA	NO	NO	NO
comp100604_c0	50	3112	606	5prime_partial	alf4_arath ame: full=aberrant root formation protein 4	3.20702e-112			0.675285	0.849172	0.777664	0.00107077	1.68e-05	0.0377954	0.64	0.734581	0.749742	0.0593	0.00218128	0.286154	0.673131	0.909449	0.807351	0.0191511	0.000399669	0.0728496	0.0956731	0.247154	0.098201	0.999865	0.79748	0.999702	NA	NA	NA	NA	NA	NA	NO	NO	NO
comp100605_c0	15	3503	384	5prime_partial					0.047787	-0.289095	0.269169	0.898578	0.145331	0.664238	0.19	-0.275646	0.42719	0.748	0.247421	0.75209	-0.130862	-0.315638	0.143836	0.776999	0.324778	0.887423	-0.0629815	0.0959632	-0.251377	0.999865	0.915806	0.999702	NA	0	NA	NA	NA	NA	NO	NO	NO
comp100606_c0	16	4707	109	complete	rk10_arath ame: full=50s ribosomal protein chloroplastic ame: full=cl10 flags: precursor	3.5487e-94			0.482631	-0.187677	0.396256	0.0264593	0.459386	0.687398	0.46	-0.207298	0.724868	0.147	0.490025	0.806646	0.547917	-0.0856869	0.335499	0.0990934	0.832975	0.800734	-0.121946	-0.144005	-0.114961	0.999865	0.889432	0.999702	NA	NA	NA	NA	NA	NA	NO	NO	NO
comp100608_c0	2	399	132	interl	laml_arath ame: full=lamin-like protein flags: precursor	5.2881e-16			0.270096	NA	NA	0.551583	NA	NA	0.15	NA	NA	0.858	NA	NA	0.275089	NA	NA	0.719924	NA	NA	-0.0516325	NA	NA	0.999865	NA	NA	NA	0.22455	NA	NA	NA	NA	NO	NO	NO
comp100608_c1	15	5331	751	5prime_partial	yoda_arath ame: full=mitogen-activated protein kise kise kise yoda ame: full=yoda mapkk kise	5.878e-128	m2k1_orysj ame: full=mitogen-activated protein kise kise 1 short=map kise kise 1 short=mapkk1 ame: full= 1	7.41837e-35	0.634745	0.045626	0.464385	0.000128129	0.869313	0.302	0.49	0.0483967	0.473237	0.0646	0.875874	0.748742	0.802377	0.0298414	0.454308	0.00167598	0.948229	0.438305	0.201081	0.186295	-0.00740498	0.999865	0.857352	1	NA	0.49355	NA	NA	NA	NA	NO	NO	NO
comp100609_c0	48	4625	450	5prime_partial					0.252788	0.412472	0.203618	0.284858	0.0304059	0.762145	0.35	0.103424	-0.0422386	0.371	0.684672	0.99866	0.180263	0.636124	0.346161	0.635317	0.00830559	0.596212	0.173443	0.635236	0.424039	0.999865	0.376213	0.999702	Inf (no dS)	0.0797667	0.000874193	0	0	0	NO	NO	NO
comp100610_c2	28	2716	673	5prime_partial	degp9_arath ame: full=protease do-like 9	0			-0.164596	0.0451055	-0.140519	0.398461	0.811204	0.834857	-0.14	-0.0517812	-0.00190485	0.717	0.80351	0.99957	-0.212143	0.126373	-0.228117	0.519736	0.658745	0.768251	-0.119308	0.197094	-0.147479	0.999865	0.781949	0.999702	Inf (no dS)	0.36535	0.00245171	0.5812	0.6462	0.0649	NO	NO	NO
comp100611_c1	8	2244							-0.410045	NA	NA	0.349744	NA	NA	-0.3	NA	NA	0.728	NA	NA	-0.438294	NA	NA	0.509409	NA	NA	0.593184	NA	NA	0.999865	NA	NA	NA	NA	NA	NA	NA	NA	NO	NO	NO
comp100612_c1	25	4287	499	complete	itpk4_arath ame: full=inositol-tetrakisphosphate 1-kise 4 ame: full=inositol -trisphosphate 5 6-kise 4 short= tpk-4 short=inositol-triphosphate 5 6-kise 4 short=ins( )p 5 6-kise 4	8.88877e-153			-1.15797	-1.34085	-1.32521	9.23e-09	2.44e-20	0.000115058	-1.14	-1.3784	-1.31788	3.73e-05	9.3797e-15	0.0330559	-1.19649	-1.31173	-1.36283	0.0002622	5.28236e-09	0.00325775	0.0656353	-0.103642	-0.0332542	0.999865	0.911421	0.999702	0.1839	1	0.00200401	0.1419	0.1593	0.0174	NO	NO	YES
comp100613_c0	3	3365							0.521431	NA	NA	0.0581992	NA	NA	0.69	NA	NA	0.0471	NA	NA	0.400185	NA	NA	0.380602	NA	NA	0.0415476	NA	NA	0.999865	NA	NA	NA	NA	NA	NA	NA	NA	NO	NO	NO
comp100613_c1	23	1938							1.1762	1.64045	2.42834	1.87e-06	1.43e-08	3.1e-09	1.34	1.69853	2.10197	8.99e-05	7.32873e-08	0.000153685	0.999071	1.85127	2.54861	0.0102811	4.35633e-06	2.9434e-09	-0.28953	-0.361214	0.37284	0.999865	0.651913	0.999702	NA	NA	NA	NA	NA	NA	NO	NO	YES
comp100613_c4	1	296							NA	-0.307711	NA	NA	0.292593	NA	NA	-0.0338734	NA	NA	0.927882	NA	NA	-0.551817	NA	NA	0.159786	NA	NA	-0.325417	NA	NA	0.752488	NA	NA	NA	NA	NA	NA	NA	NO	NO	NO
comp100613_c5	26	3776	878	complete	wap_arath ame: full=wpp domain-associated protein	7.61078e-90			0.316258	0.127358	-0.213369	0.179937	0.569663	0.713115	0.18	0.274865	-0.172247	0.707	0.149611	0.995066	0.485133	0.00888474	-0.256634	0.189601	0.982798	0.73397	0.218936	-0.18892	-0.0866493	0.999865	0.838815	0.999702	Inf (no dN)	0.271725	0.000843667	0.0363	0.0382	0.0019	NO	NO	NO
comp100614_c0	38	2764	742	5prime_partial	ab29b_arath ame: full=abc transporter b family member chloroplastic short=abc transporter short= 29 ame: full=abc2 homolog 12 flags: precursor	0	ab25b_orysj ame: full=abc transporter b family member 25 short=abc transporter short= 25 ame: full=protein als1 homolog	8.80175e-55	0.507878	-0.0668284	0.0166155	0.0223309	0.811204	0.989689	0.6	0.122608	-0.200111	0.0762	0.683667	0.990844	0.428382	-0.282782	0.0819475	0.179034	0.465618	0.945494	0.162226	-0.538399	0.0941818	0.999865	0.385588	0.999702	NA	0.2747	NA	NA	NA	NA	NO	NO	NO
comp100615_c0	3	4036	1153	5prime_partial	nfxl1_arath ame: full=nf-x1-type zinc finger protein nfxl1 short= 1	0			0.0379229	0.0076837	0.00452746	0.881337	0.979149	0.997	-0.01	-0.0705272	0.280826	0.982	0.784005	0.958309	0.0505471	0.0918016	-0.229819	0.901783	0.834391	0.772798	0.00743789	0.281056	-0.392404	0.999865	0.776735	1	NA	0.7288	NA	NA	NA	NA	NO	NO	NO
comp100616_c0	15	2837	601	complete	fla10_arath ame: full=fasciclin-like arabinogalactan protein 10 flags: precursor	5.20872e-91			-0.33193	0.0139784	-0.0444678	0.255561	0.958056	0.968755	-0.29	0.0914228	-0.29236	0.563	0.708109	0.958309	-0.39028	-0.0203125	0.123206	0.390247	0.965942	0.915145	0.317369	-0.173184	0.442342	0.999865	0.844614	0.999702	Inf (no dN)	0.642067	0.00122415	0.0215	0.026	0.0045	NO	NO	NO
comp100617_c0	38	1910	304	complete					-0.456	0.159742	0.709235	0.114871	0.44568	0.0501992	-0.25	0.072625	0.501362	0.665	0.800269	0.721124	-0.693199	0.216845	0.842964	0.118755	0.435182	0.0524307	-0.185322	0.316032	0.404793	0.999865	0.726054	0.999702	NA	0.2353	NA	NA	NA	NA	NO	NO	NO
comp100618_c0	96	7430	789	5prime_partial	pp219_arath ame: full= pentatricopeptide repeat-containing protein at3g08820	0	rf1_orysi ame: full=protein mitochondrial ame: full=fertility restorer ame: full=protein ppr ame: full=restorer for cms flags: precursor	3.06807e-28	-0.177025	0.423781	-0.0342187	0.466455	0.00747001	0.968311	-0.1	0.474179	0.0222927	0.839	0.00573944	0.99866	-0.280539	0.422207	-0.0982535	0.439928	0.0653371	0.914486	-0.113523	-0.122944	-0.145866	0.999865	0.883681	0.999702	NA	NA	NA	NA	NA	NA	NO	NO	NO
comp100619_c0	37	6448	696	interl	c3h19_arath ame: full=zinc finger ccch domain-containing protein 19 short= 3h19 ame: full=protein needed for rdr2-independent d methylation	1.37547e-67			0.115992	0.0584361	-0.13124	0.657094	0.881157	0.923349	0.01	-0.746155	-0.450031	0.985	0.0124514	0.973331	0.255036	0.564827	0.00485876	0.519515	0.156422	0.997873	0.142353	1.45321	0.489279	0.999865	0.173642	0.999702	NA	0.1111	NA	NA	NA	NA	NO	NO	NO
comp100619_c2	1	573							0.599807	NA	NA	0.0150958	NA	NA	0.66	NA	NA	0.0797	NA	NA	0.541636	NA	NA	0.182261	NA	NA	-0.178847	NA	NA	0.999865	NA	NA	NA	NA	NA	NA	NA	NA	NO	NO	NO
comp100620_c1	30	3777	504	complete	hda6_arath ame: full=histone deacetylase 6	0			0.0927344	-0.0327227	0.185773	0.698966	0.864824	0.743	0.05	-0.00883833	0.249383	0.926	0.968054	0.943803	0.147528	-0.0470386	0.171894	0.699373	0.876973	0.832295	0.216148	-0.0362922	0.025556	0.999865	0.968332	1	Inf (no dS)	0.05085	0.00195054	0	0	0	NO	NO	NO
comp100621_c0	35	4995	572	5prime_partial	glyr1_arath ame: full=glyoxylate succinic semialdehyde reductase 1 short= 1 short= 1 short=ssa reductase 1 ame: full=gamma-hydroxybutyrate dehydrogese short=	2.93969e-153	6pgd1_orysj ame: full=6-phosphoglucote decarboxylating 1 short= 6pgh1	2.55711e-07	-0.123194	0.485701	-0.343468	0.720057	0.0213928	0.731625	-0.04	0.700889	-0.730236	0.964	0.000507418	0.806248	-0.211044	0.30145	-0.113523	0.680451	0.343162	0.947747	0.177489	-0.503713	0.695145	0.999865	0.427039	0.97262	Inf (no dS)	0.350475	0.00147882	1	1	0	NO	NO	NO
comp100622_c0	18	4041	674	complete	nog1_arath ame: full=nucleolar gtp-binding protein 1	0			-0.20513	-0.348383	-0.185227	0.410353	0.062481	0.787	-0.22	-0.405638	-0.0191931	0.643	0.0528267	0.998921	-0.179955	-0.32524	-0.322359	0.676923	0.305479	0.65402	0.12697	0.125555	-0.282001	0.999865	0.894328	1	Inf (no dS)	0.1695	0.000461589	0	0	0	NO	NO	NO
comp100623_c0	15	2757	628	complete					-0.0433717	0.258164	-0.039804	0.917651	0.227	0.971325	0.07	0.428005	-0.0230034	0.933	0.0519225	0.998921	-0.196379	0.1457	-0.00374659	0.725872	0.677732	0.997873	0.198549	-0.348998	0.14878	0.999865	0.574	0.999702	NA	0.2756	NA	NA	NA	NA	NO	NO	NO
comp100623_c2	13	5075	340	complete	cdke1_arath ame: full=cyclin-dependent kise e-1 short=cdke 1 ame: full=cyclin-dependent kise 8 ame: full=protein hua enhancer 3	0	cdke1_orysj ame: full=cyclin-dependent kise e-1 short=cdke 1	0	0.141807	-0.0196967	0.375015	0.490757	0.923801	0.39855	0.14	0.112585	0.268515	0.728	0.549085	0.938726	0.160206	-0.13819	0.47529	0.634382	0.637509	0.380539	0.341975	-0.127927	0.276475	0.999865	0.872225	0.999702	NA	1	NA	NA	NA	NA	NO	NO	NO
comp100625_c0	14	4453	264	5prime_partial	skip5_arath ame: full=f-box protein skip5 ame: full=skp1-interacting partner 5	6.45373e-116			0.121494	-0.022673	0.300781	0.613707	0.915708	0.601311	0.16	-0.0659331	0.247288	0.71	0.781314	0.981175	0.0350754	0.0208735	0.328696	0.937381	0.951147	0.640456	-0.199142	0.131144	0.0954979	0.999865	0.886429	0.999702	NA	NA	NA	NA	NA	NA	NO	NO	NO
comp100626_c0	34	4285	662	interl	p4k2b_arath ame: full=probable phosphatidylinositol 4-kise type 2-beta at1g26270 short=phosphatidylinositol 4-kise type ii-beta	0			0.311903	-0.370845	-0.201785	0.23172	0.126241	0.802	0.16	-0.559968	-0.205167	0.769	0.0589495	0.995066	0.458243	-0.252983	-0.198895	0.216712	0.523291	0.856948	-0.0343984	0.596766	0.0331876	0.999865	0.444248	1	NA	0.82725	NA	NA	NA	NA	NO	NO	NO
comp100627_c0	6	3190	470	3prime_partial	prp4_arath ame: full=u4 u6 small nuclear ribonucleoprotein prp4-like protein ame: full=protein embryo defective 2776	1.21128e-21	msi1_orysj ame: full=histone-binding protein msi1 homolog ame: full=caf-1 p48 homolog ame: full=chromatin assembly factor 1 subunit msi1 homolog short=caf-1 subunit msi1 homolog ame: full=wd-40 repeat-containing protein msi1 homolog	3.98052e-16	-0.0195011	-0.265686	-0.36669	0.94793	0.117844	0.484701	-0.16	-0.19246	-0.297058	0.691	0.340733	0.937226	0.128991	-0.352857	-0.451915	0.756422	0.192892	0.525115	0.163585	-0.188873	-0.188614	0.999865	0.826746	0.999702	NA	-0.0001	NA	NA	NA	NA	NO	NO	NO
comp100628_c0	30	4105	525	complete			tir1b_orysj ame: full=transport inhibitor response 1-like protein os04g0395600 short=tir1-like protein	0	-0.192855	0.336845	-0.0483135	0.443525	0.325673	0.970049	-0.22	0.360182	-0.297703	0.61	0.209244	0.985223	-0.131661	0.445263	0.10179	0.763339	0.405161	0.929343	0.0380319	0.28415	0.451659	0.999865	0.803463	0.999702	NA	NA	NA	NA	NA	NA	NO	NO	NO
comp100628_c2	3	2659	125	5prime_partial					-0.0281185	0.633707	0.341589	0.926432	0.0565291	0.682076	-0.06	0.595517	0.247698	0.903	0.0381775	0.995066	0.0405022	0.824885	0.433515	0.929749	0.0847996	0.61763	-0.105452	0.346692	0.299217	0.999865	0.776958	0.999702	NA	1	NA	NA	NA	NA	NO	NO	NO
comp100628_c3	8	4719	918	complete	hsp7r_arath ame: full=heat shock 70 kda protein 17 ame: full=heat shock protein 70-17 short= sp70-17 flags: precursor	0			-0.293693	0.732595	-0.104391	0.350852	0.00257	0.900897	-0.2	0.732156	-0.330014	0.755	0.0176459	0.915045	-0.373201	0.667313	0.026953	0.45694	0.0184103	0.980749	0.181997	0.19452	0.359783	0.999865	0.897	0.999702	Inf (no dS)	0.511275	0.000944081	1	1	0	NO	NO	NO
comp100629_c0	48	5947	428	complete	rbg4_arath ame: full=glycine-rich r-binding protein mitochondrial short= -rbp4 ame: full= 4 ame: full=glycine-rich protein 4 short= 4 ame: full=mitochondrial r-binding protein 1b short=at-mrbp1b flags: precursor	1.0412e-18	ncbp2_orysj ame: full=nuclear cap-binding protein subunit 2 ame: full=20 kda nuclear cap-binding protein ame: full=ncbp 20 kda subunit short=cbp20	2.04122e-09	-0.199943	-0.452952	-0.00361977	0.365871	0.00257008	0.997192	-0.15	-0.543415	-0.0917602	0.736	0.00214662	0.99866	-0.267645	-0.388644	0.0110577	0.455429	0.114594	0.99084	-0.0822006	0.198073	0.0750054	0.999865	0.810626	0.999702	Inf (no dS)	0.0944333	0.00116822	0	0	0	NO	NO	NO
comp100630_c0	12	3342	605	complete					-0.182405	-0.236282	0.0647165	0.488877	0.197663	0.93826	-0.1	-0.180558	-0.154706	0.855	0.405859	0.995066	-0.270529	-0.270498	0.180801	0.522047	0.340738	0.827505	-0.0558917	-0.059496	0.273245	0.999865	0.953509	0.999702	Inf (no dS)	0.1111	0.000826446	0	0	0	NO	NO	NO
comp100631_c3	6	2102			tcp8_arath ame: full=transcription factor tcp8	2.34188e-10	pcf3_orysj ame: full=transcription factor pcf3	1.00026e-06	0.0289002	0.293397	0.407428	0.949395	0.371595	0.582925	0.02	0.262977	0.605791	0.985	0.494209	0.662332	0.0583857	0.27114	0.185485	0.930916	0.627413	0.88407	-0.256934	-0.128681	-0.570726	0.999865	0.918163	0.999702	NA	NA	NA	NA	NA	NA	NO	NO	NO
comp100631_c4	2	851			erf82_arath ame: full=ethylene-responsive transcription factor 3 short= 3 ame: full=ethylene-responsive element-binding factor 3 short=erebp-3	5.24073e-21	erf1_orysj ame: full=ethylene-responsive transcription factor 1 ame: full=ethylene-responsive element-binding factor 1 short=erebp-1 short= 1	3.6262e-12	0.280437	-0.958065	-1.03331	0.459611	0.0555274	0.228881	0.35	-1.7814	-0.699096	0.488	0.00127778	0.829555	0.098733	-0.300609	-1.54738	0.896806	0.774192	0.0913968	-0.716932	1.25133	-1.48725	0.999865	0.207732	0.749216	NA	NA	NA	NA	NA	NA	NO	NO	NO
comp100631_c6	1	314							0.320688	-0.394215	-1.0814	0.354028	0.367	0.0664904	0.42	-1.18024	-1.0084	0.413	0.00304528	0.40714	0.0618278	0.195405	-1.23884	0.923566	0.814042	0.0865142	-0.705955	1.06034	-0.627302	0.999865	0.361	0.999702	NA	NA	NA	NA	NA	NA	NO	NO	NO
comp100631_c7	13	2167	150	complete	erf81_arath ame: full=ethylene-responsive transcription factor 12 short= 12 ame: full=ethylene-responsive element-binding factor 12 short=erebp-12	2.89993e-30	erf1_orysj ame: full=ethylene-responsive transcription factor 1 ame: full=ethylene-responsive element-binding factor 1 short=erebp-1 short= 1	5.61905e-21	0.119276	-0.483564	-0.894478	0.644833	0.230439	0.0414554	0.09	-0.934835	-0.593068	0.86	0.0116744	0.670306	0.142657	-0.128148	-1.16299	0.745565	0.876981	0.0272605	-0.12294	0.802274	-0.505008	0.999865	0.318801	0.999702	NA	1	NA	NA	NA	NA	NO	NO	NO
comp100632_c0	47	1916	315	3prime_partial	mlo12_arath ame: full=mlo-like protein 12 short= lo12 short= lo18	6.8295e-133	mloh1_orysj ame: full=mlo protein homolog 1 ame: full= 1	1.07685e-93	1.0092	0.698843	-0.386298	2.13e-05	6.19e-05	0.699404	1.04	0.677938	-0.982047	0.0033	0.00104226	0.433542	0.964056	0.711176	-0.0870067	0.00615712	0.00332737	0.958921	-0.0211669	-0.0546243	0.735581	0.999865	0.960054	0.999702	NA	0.3057	NA	NA	NA	NA	NO	NO	NO
comp100633_c0	10	2383	578	complete	ht1_arath ame: full=serine threonine-protein kise ht1 ame: full=high leaf temperature protein 1	4.05761e-80	cipks_orysj ame: full=cbl-interacting protein kise 28 ame: full= 28	1.93121e-30	-0.191112	-0.734282	-0.331563	0.436931	0.0027381	0.637342	-0.21	-0.795604	0.0497769	0.641	0.0142096	0.99866	-0.184444	-0.689835	-0.715578	0.671145	0.0539984	0.208283	0.156154	0.505792	-0.81085	0.999865	0.431375	0.827093	Inf (no dS)	0.2222	0.000865052	0	0	0	NO	NO	NO
comp100634_c2	19	2730	105	complete	pip13_arath ame: full=aquaporin pip1-3 short= 1 3 ame: full=plasma membrane intrinsic protein 1c short=pip1c ame: full=transmembrane protein b short=tmp-b	1.03541e-58	pip12_orysj ame: full=probable aquaporin pip1-2 ame: full= 1 2 ame: full=plasma membrane intrinsic protein 1-2	2.56068e-61	-0.246061	1.50608	1.52601	0.404779	0.0023252	0.0351	-0.31	0.160494	1.99103	0.489	0.740806	0.0874288	-0.186563	2.56137	1.22116	0.729239	1.68538e-05	0.124881	-0.253315	2.27387	-0.753853	0.999865	0.179613	1	NA	NA	NA	NA	NA	NA	NO	NO	NO
comp100635_c1	9	3318	639	complete	pmtf_arath ame: full=probable methyltransferase pmt15	0			-0.142894	NA	-0.754028	0.766657	NA	0.254477	-0.2	NA	-1.34132	0.817	NA	0.137978	-0.264739	NA	-0.366798	0.676162	NA	0.768251	-0.116838	NA	0.840488	0.999865	NA	0.790939	NA	0.5546	NA	NA	NA	NA	NO	NO	NO
comp100636_c0	31	3963	361	complete	hfa6b_arath ame: full=heat stress transcription factor a-6b short= sfa6b ame: full= sf-07	6.79753e-89	hfa2c_orysj ame: full=heat stress transcription factor a-2c ame: full=heat stress transcription factor 25 short= sf-25 ame: full=heat stress transcription factor 6 short= 6 short=rhsf6	1.17295e-108	0.480894	0.0318405	-0.849472	0.180405	0.951382	0.274	0.69	-0.846034	-0.879153	0.137	0.0219793	0.796535	0.268303	0.803897	-0.877614	0.673009	0.141131	0.309813	-0.969089	0.985589	0.0135297	0.999865	0.460878	1	NA	NA	NA	NA	NA	NA	NO	NO	NO
comp100637_c0	22	4961	569	complete	wdl1_arath ame: full=protein wvd2-like 1 short= 1	1.21086e-18			-0.471391	-1.23481	0.235441	0.0291834	3.76e-05	0.890492	-0.39	-1.53692	-0.589533	0.182	0.000169974	0.969467	-0.528989	-1.05174	0.381175	0.143216	0.00393087	0.770624	-0.111698	1.63927	0.935286	0.999865	0.0734616	0.999702	NA	NA	NA	NA	NA	NA	NO	NO	NO
comp100638_c0	31	10146	3015	complete	atm_arath ame: full=serine threonine-protein kise atm ame: full=ataxia telangiectasia mutated homolog short=	0	atr_orysi ame: full=serine threonine-protein kise atr	6.34365e-67	0.0384335	-0.387969	0.310061	0.880893	0.0334678	0.598157	-0.05	-0.582894	0.0735258	0.916	0.00200032	0.99866	0.166573	-0.239873	0.423254	0.633634	0.44275	0.505081	0.131121	0.433513	0.31205	0.999865	0.539274	0.999702	NA	0.8101	NA	NA	NA	NA	NO	NO	NO
comp100640_c0	15	4596	171	complete	glgs_arath ame: full=glucose-1-phosphate adenylyltransferase small chloroplastic ame: full=adp-glucose pyrophosphorylase ame: full=adp-glucose synthase ame: full=agpase b ame: full=alpha-d-glucose-1-phosphate adenyl transferase flags: precursor	1.40657e-26	glgs_orysj ame: full=glucose-1-phosphate adenylyltransferase small chloroplastic amyloplastic ame: full=adp-glucose pyrophosphorylase ame: full=adp-glucose synthase ame: full=agpase b ame: full=alpha-d-glucose-1-phosphate adenyl transferase flags: precursor	3.09804e-27	0.690839	NA	0.387512	0.00360983	NA	0.612744	0.7	NA	0.0770935	0.0334	NA	0.99866	0.715141	NA	0.499685	0.0507752	NA	0.572823	-0.305678	NA	0.305319	0.999865	NA	0.999702	NA	NA	NA	NA	NA	NA	NO	NO	NO
comp100641_c0	43	4054	209	complete					-0.368934	-0.0203677	0.119125	0.221865	0.935126	0.90141	-0.16	-0.0420569	0.143484	0.796	0.867483	0.99866	-0.668273	-0.00412019	0.0807046	0.0791933	0.992875	0.938938	-0.448319	0.0556665	-0.0331042	0.999865	0.959937	0.999702	NA	NA	NA	NA	NA	NA	NO	NO	NO
comp100642_c0	9	3459	189	complete					-0.0869923	-0.639845	-0.526833	0.769296	0.00365604	0.501777	-0.1	-0.530784	-0.597445	0.828	0.0281412	0.804943	-0.0213628	-0.728509	-0.609434	0.967711	0.0258547	0.531989	-0.178287	-0.0628677	-0.140136	0.999865	0.959937	0.999702	NA	0.186	NA	NA	NA	NA	NO	NO	NO
comp100642_c5	6	974	115	5prime_partial					0.413719	0.448863	0.817225	0.0536964	0.0152731	0.08922	0.25	0.213859	0.504197	0.537	0.289733	0.851501	0.594073	0.710063	0.946013	0.069367	0.00737617	0.0480434	0.589564	0.474188	0.411092	0.999865	0.497449	0.999702	NA	NA	NA	NA	NA	NA	NO	NO	NO
comp100643_c0	17	2022	377	complete			myb4_orysj ame: full=myb-related protein myb4 ame: full= yb4 ame: full=transcription factor rltr1	2.90325e-25	-0.298039	0.422908	0.454519	0.212725	0.140295	0.631499	-0.27	0.421433	0.79212	0.549	0.212817	0.744674	-0.320979	0.48072	0.144423	0.374327	0.209416	0.922976	0.332571	0.752492	-0.661148	0.999865	0.329047	0.999702	NA	0.8885	NA	NA	NA	NA	NO	NO	NO
comp100644_c0	33	4195	334	3prime_partial	pbs1_arath ame: full=serine threonine-protein kise pbs1 ame: full= phb susceptible protein 1	0	cerk1_orysj ame: full=chitin elicitor receptor kise 1 short= 1 ame: full= domain receptor-like kise 1 short= rlk1 short= -containing receptor-like kise 1 flags: precursor	2.02271e-57	0.041317	-0.521746	-0.44291	0.867499	0.201154	0.439371	-0.04	-1.73227	-0.918799	0.942	3.7005e-07	0.329569	0.113833	0.343519	-0.220869	0.764416	0.565194	0.824062	-0.177592	1.85941	0.712213	0.999865	0.0564133	0.878336	NA	0	NA	NA	NA	NA	NO	NO	NO
comp100645_c0	26	4364	1124	5prime_partial					0.0828962	-0.22942	-0.222103	0.733034	0.179193	0.686248	0.07	-0.101233	-0.216982	0.884	0.646995	0.981039	0.105382	-0.354572	-0.231636	0.766527	0.145757	0.759534	0.192236	-0.0246292	-0.00517423	0.999865	0.97981	0.999702	Inf (no dS)	0.354286	0.00105155	0.3778	0.3956	0.0178	NO	NO	NO
comp100646_c0	18	2968	485	complete					0.122259	0.571603	0.0968748	0.628274	0.00756791	0.927909	0.01	0.305958	-0.244561	0.982	0.270975	0.995066	0.222756	0.705676	0.223619	0.589307	0.0161885	0.813906	0.062813	0.515125	0.450959	0.999865	0.573096	0.999702	NA	0.5407	NA	NA	NA	NA	NO	NO	NO
comp100647_c0	1	892	297	interl	drl13_arath ame: full= disease resistance protein at1g59780	1.68036e-27			NA	0.77924	NA	NA	0.000802378	NA	NA	0.920077	NA	NA	0.000544571	NA	NA	0.651974	NA	NA	0.0790877	NA	NA	-0.134438	NA	NA	0.895503	NA	NA	0.90505	NA	NA	NA	NA	NO	NO	NO
comp100647_c2	9	1518							NA	0.254885	NA	NA	0.465357	NA	NA	0.0529291	NA	NA	0.893752	NA	NA	0.350407	NA	NA	0.523841	NA	NA	0.673305	NA	NA	0.599686	NA	NA	NA	NA	NA	NA	NA	NO	NO	NO
comp100648_c0	28	2259	723	interl	polh_arath ame: full=d polymerase eta ame: full=radiation-sensitive protein 30 short= 30 ame: full=y-family d polymerase h short=	0			0.08965	0.245107	0.232699	0.726309	0.177267	0.721	0.1	0.264858	-0.0417904	0.838	0.168341	0.99866	0.0436773	0.218893	0.406463	0.916377	0.468569	0.505854	-0.0493663	-0.0847303	0.511965	0.999865	0.939074	1	NA	1	NA	NA	NA	NA	NO	NO	NO
comp100649_c0	4	4277	1096	complete	pkl_arath ame: full=chd3-type chromatin-remodeling factor pickle ame: full=protein gymnos	1.44598e-22	isw2_orysj ame: full=probable chromatin-remodeling complex atpase chain ame: full=isw2-like ame: full=sucrose nonfermenting protein 2 homolog	3.25902e-24	-0.0437743	-0.287612	0.222782	0.87732	0.195823	0.747265	0.02	-0.409561	-0.127534	0.978	0.109439	0.99866	-0.151662	-0.196127	0.399563	0.701755	0.649967	0.573041	-0.2544	-0.0501491	0.345988	0.999865	0.965705	0.999702	Inf (no dS)	0.099325	0.000395377	1	0	0	NO	NO	NO
comp100650_c1	16	1963	280	complete	opr1_arath ame: full=12-oxophytodienoate reductase 1 ame: full=12-oxophytodienoate- -reductase 1 short= 1 short=opda-reductase 1 ame: full=fs-at-i	7.22526e-149	opr5_orysj ame: full= 12-oxophytodienoate reductase 5 ame: full=opda-reductase 5 short= 5	5.20016e-152	-0.266163	0.0828831	0.00722291	0.673468	0.847	0.997113	0.39	0.0195041	-0.335687	0.697	0.969711	0.995066	-1.00003	0.210863	0.195754	0.0677579	0.682831	0.893901	-0.266087	0.913519	0.622415	0.999865	0.38	0.999702	Inf (no dS)	0.2129	0.00130952	0.0788	0.0902	0.0114	NO	NO	NO
comp100651_c1	6	2905	583	complete	cad1_arath ame: full=macpf domain-containing protein cad1 ame: full=protein constitutively activated cell death 1 short=protein cad1	0			-0.152379	-0.0881517	-0.145937	0.439415	0.708624	0.82496	-0.21	-0.0713707	-0.276944	0.532	0.773841	0.938726	-0.0903392	-0.0453542	-0.0718774	0.812131	0.916129	0.943005	0.0728335	-0.0759643	0.17942	0.999865	0.939074	0.999702	Inf (no dN)	0.3427	0.000987667	0	0	0	NO	NO	NO
comp100652_c4	20	3560	407	complete	pora_arath ame: full=protochlorophyllide reductase chloroplastic short=pcr a ame: full=dph-protochlorophyllide oxidoreductase a short=por a flags: precursor	0	porb_orysj ame: full=protochlorophyllide reductase chloroplastic short=pcr b ame: full=dph-protochlorophyllide oxidoreductase b short=por b flags: precursor	0	0.865022	0.0793679	-4.02874	0.0159365	0.859	0.00586359	1.37	0.00942667	-3.43796	0.00102	0.984736	0.618958	0.268764	0.0914105	-3.87885	0.611758	0.906546	0.0719117	-0.881662	0.0167456	-0.00079235	0.999865	0.993	0.999702	NA	NA	NA	NA	NA	NA	NO	NO	NO
comp100653_c0	27	4481	305	complete	mo25n_arath ame: full= mo25-like protein at5g47540	9.84868e-146			0.0831987	0.145336	0.244212	0.748787	0.481671	0.669715	0.19	0.0144721	0.102978	0.65	0.951273	0.99866	-0.0267606	0.285258	0.344606	0.944956	0.356138	0.572542	0.0905118	0.348581	0.272	0.999865	0.662638	0.999702	NA	0	NA	NA	NA	NA	NO	NO	NO
comp100654_c0	76	5455	441	5prime_partial	spsy_arath ame: full=spermine synthase short=spmsy ame: full=spermidine aminopropyltransferase	0	spd1_orysj ame: full=spermidine synthase 1 short=spdsy 1 ame: full=putrescine aminopropyltransferase 1	1.75083e-153	0.686022	0.341088	0.601535	0.000207336	0.126851	0.341716	0.56	0.0479589	0.159006	0.0388	0.857258	0.99866	0.847609	0.596326	0.732045	0.00191122	0.0392935	0.25988	0.270431	0.535232	0.520046	0.999865	0.565762	0.999702	NA	1	NA	NA	NA	NA	NO	NO	NO
comp100658_c1	24	2773	596	5prime_partial	push_arath ame: full= tr pseudouridine synthase ame: full=tr pseudouridylate synthase ame: full=tr-uridine isomerase	1.01955e-18			0.0514496	-0.57041	-0.248369	0.87157	0.00538978	0.725837	-0.13	-0.756882	-0.161273	0.798	0.000631239	0.997602	0.272319	-0.456354	-0.38617	0.53351	0.190117	0.633608	-0.055902	0.214846	-0.317989	0.999865	0.844614	0.999702	0.4075	0.9096	0.00159396	0.3347	0.3718	0.037	NO	NO	NO
comp100659_c0	1	324							-0.17119	-0.460765	0.0788871	0.499564	0.0252013	0.948963	-0.38	-0.368175	0.233736	0.301	0.126454	0.995066	0.049023	-0.547397	-0.0477808	0.918975	0.0847996	0.971276	0.180274	-0.00748312	-0.259829	0.999865	0.995242	0.999702	NA	NA	NA	NA	NA	NA	NO	NO	NO
comp100659_c2	1	296							0.32744	-0.654418	0.0759815	0.205243	0.00522983	0.95359	0.2	-0.810376	0.359178	0.692	0.000158378	0.949802	0.419149	-0.509952	-0.198372	0.31835	0.209848	0.859352	-0.119354	0.143761	-0.573222	0.999865	0.902019	0.999702	NA	NA	NA	NA	NA	NA	NO	NO	NO
comp100659_c3	3	1934	606	3prime_partial					0.654999	-0.506995	-0.255737	0.0121034	0.297087	0.846853	0.57	-0.953957	0.389387	0.165	0.00883028	0.941065	0.702662	-0.0811844	-1.26285	0.0921304	0.9371	0.0230606	-0.22339	0.187817	-1.49109	0.999865	0.939074	0.396354	NA	0.1111	NA	NA	NA	NA	NO	NO	NO
comp100660_c0	13	2541	742	complete					-0.841645	0.168692	0.104261	1.09e-05	0.394324	0.917995	-1	0.185969	0.170579	0.000227	0.34711	0.995066	-0.676024	0.157915	0.058707	0.0342408	0.644524	0.958617	-0.0202481	-0.135158	-0.262615	0.999865	0.89471	0.999702	NA	1	NA	NA	NA	NA	NO	NO	NO
comp100661_c0	67	2775	313	5prime_partial					0.243191	0.160422	0.335312	0.376842	0.506582	0.62507	0.32	0.0599917	0.477253	0.49	0.82162	0.851501	0.137963	0.270244	0.207536	0.763979	0.480212	0.813781	-0.117454	-0.00903291	-0.268544	0.999865	0.99488	0.999702	NA	NA	NA	NA	NA	NA	NO	NO	NO
comp100662_c0	48	2955	385	complete	fabi_arath ame: full=enoyl-	5.0483e-175	fabi1_orysj ame: full=enoyl-	0	-0.718201	0.158071	-0.0584068	0.00666895	0.453459	0.975706	-0.69	0.0397846	-0.547896	0.12	0.890813	0.952729	-0.756031	0.179689	0.330725	0.077428	0.542209	0.805894	0.246713	0.342866	1.24793	0.999865	0.679545	0.659653	Inf (no dS)	0.0908667	0.00108225	0	0	0	NO	NO	NO
comp100663_c1	8	1809	447	complete					-0.25315	-0.418978	0.193778	0.277547	0.0522294	0.815748	-0.28	-0.513836	-0.086099	0.454	0.0532111	0.99866	-0.22136	-0.370046	0.356645	0.566841	0.252518	0.678815	0.331642	0.184635	0.378321	0.999865	0.856131	0.999702	NA	0.4396	NA	NA	NA	NA	NO	NO	NO
comp100664_c0	9	2206	551	complete					-0.476767	-1.24853	-0.838293	0.0288518	1.68e-11	0.0462	-0.51	-1.37092	-0.715722	0.152	1.53443e-11	0.50185	-0.435084	-1.11222	-0.930311	0.255623	5.75437e-05	0.0970273	-0.162119	-0.295367	-0.179797	0.999865	0.71912	1	NA	0.8053	NA	NA	NA	NA	NO	NO	YES
comp100664_c2	44	4231	311	complete					-0.337798	-0.388515	0.208345	0.152276	0.0413778	0.80632	-0.49	-0.328518	-0.0997328	0.107	0.156007	0.99866	-0.176923	-0.455686	0.318155	0.685464	0.124808	0.742551	0.353076	0.0491794	0.241637	0.999865	0.963609	0.999702	NA	0.2203	NA	NA	NA	NA	NO	NO	NO
comp100665_c0	19	4081	790	complete	rh48_arath ame: full=probable dead-box atp-dependent r helicase 48	0	rh48_orysj ame: full=dead-box atp-dependent r helicase 48	0	0.382861	-0.109651	-0.00803305	0.0609124	0.634936	0.995204	0.31	-0.120904	0.0578311	0.382	0.651991	0.99866	0.511594	-0.192842	-0.112049	0.0823367	0.568578	0.925145	0.0893833	-0.277227	-0.264618	0.999865	0.793596	0.999702	Inf (no dS)	0.32125	0.000813409	0.5885	0.6094	0.0209	NO	NO	NO
comp100666_c0	5	1995	223	interl	pdi54_arath ame: full=protein disulfide-isomerase 5-4 short= 5-4 ame: full=protein disulfide-isomerase 7 short=pdi7 ame: full=protein disulfide-isomerase 8-2 short= 8-2 flags: precursor	1.15858e-89	pdi54_orysj ame: full=protein disulfide isomerase-like 5-4 short= 5-4 ame: full=protein disulfide isomerase-like 8-1 short= 8-1 flags: precursor	3.28437e-99	0.0328801	0.346549	0.725326	0.940909	0.0996525	0.252644	0.11	-0.0506666	0.359877	0.882	0.857971	0.958309	0.00445837	0.615427	0.735539	0.995992	0.0233246	0.286281	0.17017	0.731381	0.25803	0.999865	0.377946	0.999702	NA	NA	NA	NA	NA	NA	NO	NO	NO
comp100666_c4	14	3345	160	complete					0.131812	0.00847607	0.417535	0.68447	0.974269	0.394862	0.23	-0.213644	0.678312	0.689	0.372153	0.34508	-0.0386674	0.168566	0.201863	0.941852	0.611452	0.800956	-0.133511	0.459397	-0.390757	0.999865	0.484288	0.999702	NA	0.4619	NA	NA	NA	NA	NO	NO	NO
comp100667_c0	15	2528	489	complete	cp19b_arath ame: full=peptidyl-prolyl cis-trans isomerase cyp19-2 short=ppiase cyp19-2 ame: full=cyclophilin of 19 kda 2 short=cyclophilin-2 ame: full=rotamase cyclophilin-6	2.22238e-64			0.0705241	0.134359	0.0463788	0.829863	0.478366	0.953767	0.21	0.204784	-0.0317098	0.693	0.306135	0.99866	-0.157304	0.126208	0.111709	0.67595	0.653399	0.900269	-0.189731	-0.153821	0.13968	0.999865	0.848005	0.999702	NA	0.7288	NA	NA	NA	NA	NO	NO	NO
comp100667_c1	5	1202	296	5prime_partial					-0.339439	-0.180559	-0.239099	0.327953	0.63437	0.774783	-0.15	0.195832	-0.37762	0.832	0.636967	0.896267	-0.555585	-0.740585	-0.170989	0.213003	0.115829	0.886707	-0.691951	-1.12398	0.169859	0.999865	0.0886422	0.999702	NA	-0.00115	NA	NA	NA	NA	NO	NO	NO
comp100668_c1	14	3734	630	complete					0.39185	0.528259	-0.255919	0.0741922	0.00299336	0.812346	0.1	0.289411	-0.55246	0.825	0.185799	0.901974	0.708495	0.682422	-0.179543	0.0253967	0.00255314	0.893529	-0.0576368	0.425573	0.331358	0.999865	0.573749	0.999702	NA	0.5789	NA	NA	NA	NA	NO	NO	NO
comp100668_c3	2	1480							NA	NA	0.845193	NA	NA	0.16834	NA	NA	0.326305	NA	NA	0.985928	NA	NA	1.08995	NA	NA	0.0572965	NA	NA	0.806818	NA	NA	0.967509	NA	NA	NA	NA	NA	NA	NO	NO	NO
comp100668_c4	3	3494							-0.218823	-0.206651	0.316192	0.464833	0.325781	0.6533	-0.01	-0.288399	0.365151	0.993	0.205488	0.896267	-0.547907	-0.0952667	0.319294	0.15659	0.796752	0.750423	-0.237307	0.0671882	0.0749757	0.999865	0.952573	0.999702	NA	NA	NA	NA	NA	NA	NO	NO	NO
comp100671_c0	89	7400	548	3prime_partial					-0.245616	0.00112735	-0.159541	0.340314	0.996379	0.848242	-0.26	0.0885076	0.183765	0.593	0.716902	0.993559	-0.298616	-0.0533203	-0.511184	0.487159	0.876624	0.392496	-0.0132624	-0.162905	-0.684455	0.999865	0.865734	0.858931	NA	1	NA	NA	NA	NA	NO	NO	NO
comp100672_c0	6	2466	605	3prime_partial	rh37_arath ame: full=dead-box atp-dependent r helicase 37	0	rh37_orysj ame: full=dead-box atp-dependent r helicase 37 ame: full= 10a	0	0.14183	-0.0825457	-0.247588	0.53947	0.733595	0.68924	0.05	-0.167028	-0.118154	0.918	0.422119	0.99866	0.219103	-0.0379533	-0.32464	0.532973	0.931785	0.636612	0.172013	-0.0530713	-0.113757	0.999865	0.965705	0.999702	Inf (no dS)	0	0.00110072	0	0	0	NO	NO	NO
comp100673_c1	43	2060	301	5prime_partial	lhwl1_arath ame: full=transcription factor emb1444 ame: full=basic helix-loop-helix protein emb1444 ame: full=lonesome highway-like protein 1 ame: full=protein embryo defective 1444 ame: full=bhlh transcription factor emb1444	1.09078e-16			0.367089	NA	-0.283198	0.369644	NA	0.874343	0.4	NA	-0.335514	0.474	NA	0.995066	0.353084	NA	-0.379367	0.602941	NA	0.823395	-0.502987	NA	-0.100033	0.999865	NA	0.999702	NA	NA	NA	NA	NA	NA	NO	NO	NO
comp100673_c2	23	2720	229	complete	svp_arath ame: full=mads-box protein svp ame: full=protein short vegetative phase	1.9689e-90	mad22_orysj ame: full=mads-box transcription factor 22 ame: full= 22	1.86491e-86	0.952119	-0.179966	NA	0.00363331	0.403162	NA	0.77	-0.338349	NA	0.1	0.12476	NA	1.1004	-0.101814	NA	0.024113	0.7813	NA	0.810655	0.465919	NA	0.999865	0.607733	NA	NA	NA	NA	NA	NA	NA	NO	NO	NO
comp100673_c3	3	2581	403	complete	ski14_arath ame: full=f-box protein skip14 ame: full=skp1-interacting partner 14	2.99101e-72			-0.0845428	0.0565567	0.0810492	0.733664	0.782924	0.917995	-0.07	0.0204615	0.132999	0.898	0.926423	0.99866	-0.12636	0.082509	0.00859897	0.730279	0.801432	0.993395	0.172245	0.227138	-0.152242	0.999865	0.784255	0.999702	NA	1	NA	NA	NA	NA	NO	NO	NO
comp100675_c0	10	1910	445	5prime_partial	scc13_arath ame: full=sister chromatid cohesion 1 protein 3 ame: full=scc1 homolog 3 short= 21-2	4.99621e-43			-0.949348	NA	NA	0.00357991	NA	NA	-0.41	NA	NA	0.435	NA	NA	-1.62884	NA	NA	0.000101527	NA	NA	-0.93308	NA	NA	0.999865	NA	NA	Inf (no dS)	0.2313	0.00144462	1	1	0	NO	NO	NO
comp100676_c1	29	2347	708	5prime_partial	keg_arath ame: full=e3 ubiquitin-protein ligase keg ame: full=protein keep on going ame: full=ring finger protein keg	1.11192e-35	cipk9_orysj ame: full=cbl-interacting protein kise 9 ame: full= 09	1.6096e-12	0.202909	-0.278981	-0.257809	0.406391	0.125423	0.703882	0.21	-0.162489	-0.324152	0.628	0.431404	0.930493	0.198319	-0.377119	-0.171557	0.644768	0.159786	0.865183	0.17416	-0.273697	0.258467	0.999865	0.711255	0.999702	Inf (no dS)	-0.00466667	0.000665862	0	0	0	NO	NO	NO
comp100677_c0	9	3263	107	complete	t2ag_arath ame: full=transcription initiation factor iia subunit 2 ame: full=general transcription factor iia subunit 2 ame: full=transcription initiation factor iia gamma chain short=tfiia-gamma	7.11169e-64	t2ag_orysj ame: full=transcription initiation factor iia subunit 2 ame: full=general transcription factor iia subunit 2 ame: full=transcription initiation factor iia gamma chain short=tfiia-gamma	6.41628e-65	-0.168413	0.112876	0.128706	0.436188	0.569033	0.853307	-0.14	0.238934	-0.00698677	0.746	0.210184	0.99957	-0.221651	0.0301208	0.246155	0.51125	0.937028	0.742531	0.106543	-0.00164508	0.348519	0.999865	0.999057	0.999702	NA	NA	NA	NA	NA	NA	NO	NO	NO
comp100679_c1	55	5890	555	complete	asd1_arath ame: full=alpha-l-arabinofuranosidase 1 short= 1 ame: full=beta-d-xylosidase flags: precursor	0			0.32339	0.0578598	0.337551	0.173311	0.781	0.518633	0.22	-0.0265752	0.130012	0.619	0.907908	0.99866	0.4196	0.170751	0.451823	0.262897	0.568688	0.430811	0.201653	0.131628	0.36017	0.999865	0.886	0.999702	NA	0.4717	NA	NA	NA	NA	NO	NO	NO
comp100680_c0	1	275			hsfb4_arath ame: full=heat stress transcription factor b-4 short= sfb4 ame: full= sf-02	3.03932e-22	hsfb1_orysj ame: full=heat stress transcription factor b-1 ame: full=heat stress transcription factor 23 short= sf-23	7.07806e-27	NA	NA	0.0143746	NA	NA	0.992	NA	NA	-0.484841	NA	NA	0.796682	NA	NA	0.263936	NA	NA	0.812173	NA	NA	0.39222	NA	NA	1	NA	NA	NA	NA	NA	NA	NO	NO	NO
comp100680_c2	11	1704	129	5prime_partial	k6pf3_arath ame: full=6-phosphofructokise 3 ame: full=phosphofructokise 3 ame: full=phosphohexokise 3	6.19827e-60			0.991703	-0.30133	0.0637918	0.000181418	0.217872	0.949989	0.9	-0.851316	0.153356	0.00783	0.000121647	0.995407	1.05039	0.0952846	-0.0421163	0.0203928	0.817205	0.970673	-0.432752	0.953519	-0.352993	0.999865	0.16575	0.999702	Inf (no dS)	0.1009	0.00468809	0	0	0	NO	NO	NO
comp100680_c6	4	985	237	3prime_partial	k6pf3_arath ame: full=6-phosphofructokise 3 ame: full=phosphofructokise 3 ame: full=phosphohexokise 3	1.63955e-99			0.454693	-0.263593	-0.183521	0.157588	0.181991	0.840862	0.33	-0.503859	-0.0626595	0.548	0.0145192	0.99866	0.498843	-0.0881496	-0.287694	0.279581	0.818335	0.728833	-0.284882	0.257959	-0.242911	0.999865	0.742658	0.999702	Inf (no dS)	0.00763333	0.0015619	0	0	0	NO	NO	NO
comp100682_c0	1	4892	158	complete					-1.79329	NA	NA	1.2e-16	NA	NA	-1.75	NA	NA	3.35e-09	NA	NA	-1.8309	NA	NA	1.01425e-06	NA	NA	-0.00461458	NA	NA	0.999865	NA	NA	NA	NA	NA	NA	NA	NA	YES	NO	NO
comp100683_c1	19	4604	221	5prime_partial	cx6b1_arath ame: full=cytochrome c oxidase subunit 6b-1 short= 6b-1	1.43859e-52			-0.0464829	-0.216095	-0.732905	0.883108	0.626292	0.26807	0.12	-0.675625	-0.481116	0.824	0.185904	0.916773	-0.290505	-0.0612435	-0.873864	0.442233	0.92609	0.303371	-0.317853	1.809	-0.211127	0.999865	0.262505	0.999702	NA	0.553	NA	NA	NA	NA	NO	NO	NO
comp100684_c0	2	3557	273	complete					-0.18783	0.144967	0.155409	0.604243	0.406672	0.833591	0.04	0.170406	0.120431	0.965	0.385211	0.99866	-0.503563	0.119468	0.115208	0.211851	0.69423	0.909839	-0.22731	-0.12555	-0.125147	0.999865	0.893926	0.999702	NA	NA	NA	NA	NA	NA	NO	NO	NO
comp100684_c1	24	6350	427	5prime_partial	rb47b_arath ame: full=polyadenylate-binding protein rbp47b short=poly -binding protein rbp47b ame: full=r-binding protein 47b short= 47b	8.1017e-114	oml2_orysj ame: full=protein mei2-like 2 short=oml2 ame: full=mei2-like protein 2	7.34531e-10	0.0387634	-0.115205	-0.305904	0.887393	0.568944	0.582191	-0.03	-0.12596	-0.176304	0.966	0.58794	0.995066	0.0939809	-0.155781	-0.4408	0.813392	0.649559	0.50228	0.0725236	-0.0629659	-0.33805	0.999865	0.953509	0.999702	NA	NA	NA	NA	NA	NA	NO	NO	NO
comp100686_c0	16	3898	1043	complete	atk4_arath ame: full=kinesin-4 ame: full=kinesin-like protein d	0	kcbp_orysj ame: full=kinesin-like calmodulin-binding protein homolog	2.44758e-68	-0.175215	-0.0692986	1.31019	0.530081	0.865911	0.137523	-0.07	-0.10233	0.298149	0.903	0.841825	0.99866	-0.306515	-0.0415498	1.49855	0.469268	0.941659	0.0392378	-0.188519	0.916885	1.15394	0.999865	0.354924	0.999702	Inf (no dS)	0.175183	0.000849866	1	1	0	NO	NO	NO
comp100687_c0	10	2331	515	complete	hfa1b_arath ame: full=heat stress transcription factor a-1b short= sfa1b ame: full= sf-18 ame: full=heat shock factor protein 3 short=hsf 3 ame: full=heat shock transcription factor 3 short=hstf 3	3.34422e-119	hsfa1_orysj ame: full=heat stress transcription factor a-1 ame: full=heat stress transcription factor 13 short= sf-13 ame: full=heat stress transcription factor 3 short=rhsf3	5.82257e-179	0.0634869	0.23708	-0.282517	0.767405	0.154673	0.583527	-0.05	0.322015	-0.18247	0.918	0.0596037	0.989054	0.176458	0.154606	-0.373318	0.582935	0.592375	0.566862	0.00459069	-0.235452	-0.192913	0.999865	0.745741	0.999702	NA	NA	NA	NA	NA	NA	NO	NO	NO
comp100688_c0	13	3400	808	complete	rlk1_arath ame: full=g-type lectin s-receptor-like serine threonine-protein kise rlk1 ame: full=receptor-like protein kise 1 flags: precursor	0	fon1_orysj ame: full=leucine-rich repeat receptor-like kise protein floral organ number1 short= 1 ame: full=clv1-like lrr receptor kise flags: precursor	6.11246e-37	0.782314	-0.566142	-1.25621	0.00054491	0.0112393	0.0119122	0.81	-0.757443	-1.31002	0.0133	0.005286	0.104328	0.721505	-0.342165	-1.24167	0.0419637	0.290831	0.0821046	-0.332857	0.286901	-0.0434729	0.999865	0.76735	0.999702	Inf (no dS)	0.350112	0.00174642	0.7475	0.8115	0.0641	NO	NO	NO
comp100689_c0	14	2890	393	5prime_partial	rgp1_arath ame: full=udp-arabinopyranose mutase 1 ame: full=reversibly glycosylated polypeptide 1 short= 1 ame: full=udp-l-arabinose mutase 1	0	rgp1_orysj ame: full=udp-arabinopyranose mutase 1 short= 1 ame: full=reversibly glycosylated polypeptide 1 ame: full=udp-l-arabinose mutase 1	0	-0.705523	0.102712	0.306378	0.169353	0.827311	0.754	-0.6	-1.15337	-0.117367	0.551	0.00025823	0.99866	-0.889685	0.925694	0.581905	0.266143	0.035195	0.51263	-0.0665743	2.19599	0.865596	0.999865	0.0654617	0.935	Inf (no dS)	0.39945	0.00216757	0.1246	0.1617	0.0371	NO	NO	NO
comp100690_c1	26	3543	816	complete	sus4_arath ame: full=sucrose synthase 4 short= 4 ame: full=sucrose-udp glucosyltransferase 4	0	sus1_orysj ame: full=sucrose synthase 1 short= 1 ame: full=sucrose synthase 2 short=rss2 ame: full=sucrose-udp glucosyltransferase 1	0	-0.0927024	0.170478	1.1181	0.863923	0.647176	0.126088	-0.15	-0.375053	0.41836	0.886	0.429858	0.958309	-0.102062	0.455643	1.45349	0.897729	0.207326	0.0810112	0.315252	1.86226	1.03556	0.999865	0.0403733	0.958899	NA	0.186	NA	NA	NA	NA	NO	NO	NO
comp100691_c5	9	2856	193	5prime_partial					-0.413489	-0.259158	-0.17774	0.400572	0.436191	0.897622	-0.11	-0.936789	0.254136	0.928	3.14171e-05	0.995066	-0.850065	0.267883	-0.836243	0.210045	0.590255	0.159335	-0.266834	1.04724	-0.909482	0.999865	0.307028	0.916023	Inf (no dS)	0.141667	0.00173351	1	1	0	NO	NO	NO
comp100692_c0	11	1697							1.04645	-0.742119	0.294478	1.57e-05	0.0303217	0.81929	0.97	-0.905512	0.391009	0.000596	0.0278702	0.973331	1.13918	-0.728684	0.16489	0.00261875	0.139368	0.922114	-0.24626	0.544561	-0.251133	0.999865	0.760356	0.999702	NA	NA	NA	NA	NA	NA	NO	NO	NO
comp100694_c0	69	3149			med11_arath ame: full=mediator of r polymerase ii transcription subunit 11	3.05868e-44			-0.12114	0.0954645	0.161188	0.584223	0.64379	0.803752	-0.09	0.144322	0.151839	0.855	0.460971	0.995066	-0.159905	0.0486728	0.160446	0.664212	0.895647	0.843727	-0.0226498	-0.0696153	-0.000374887	0.999865	0.947375	0.999702	NA	NA	NA	NA	NA	NA	NO	NO	NO
comp100695_c0	1	478							-0.643864	-0.114456	-0.0919037	0.00400669	0.647336	0.937561	-0.46	0.152664	-0.118719	0.218	0.533479	0.99866	-0.893589	-0.433844	-0.0873459	0.00841948	0.15149	0.939893	-0.584309	-0.423269	0.0730081	0.999865	0.605932	0.999702	NA	NA	NA	NA	NA	NA	NO	NO	NO
comp100695_c2	29	1762	352	3prime_partial					-0.45286	-0.266153	1.38709	0.219892	0.409591	0.171334	-0.66	-0.320939	0.427804	0.22	0.359046	0.995066	-0.292598	-0.283501	1.44196	0.672974	0.583208	0.101629	0.0838678	0.262891	0.924025	0.999865	0.869607	0.999702	NA	0.0862	NA	NA	NA	NA	NO	NO	NO
comp100696_c0	6	2400	565	complete	opd23_arath ame: full=dihydrolipoyllysine-residue acetyltransferase component 3 of pyruvate dehydrogese mitochondrial ame: full=dihydrolipoamide s-acetyltransferase component 3 of pyruvate dehydrogese complex ame: full=pyruvate dehydrogese complex component e2 3 short=pdc-e2 3 short=pdce2 3 flags: precursor	0			-0.649486	-0.119743	0.0670087	0.0655034	0.515098	0.951589	-0.6	-0.127951	-0.149854	0.345	0.545846	0.997543	-0.730125	-0.122713	0.194773	0.218864	0.6903	0.86904	0.17273	-0.0606212	0.268477	0.999865	0.952573	0.999702	Inf (no dS)	0.158717	0.00174041	0	0	0	NO	NO	NO
comp100697_c0	23	2869	392	5prime_partial	adhl7_arath ame: full=alcohol dehydrogese-like 7	3.77408e-150	adh2_orysi ame: full=alcohol dehydrogese 2	6.48593e-116	-0.803272	-2.76267	0.258551	0.0430283	3.39e-13	0.851356	-0.83	-2.60367	-0.542652	0.138	2.00131e-07	0.943803	-0.897988	-2.87091	0.560744	0.123213	6.57051e-07	0.66642	0.206164	-0.484115	0.917898	0.999865	0.681412	0.898041	NA	NA	NA	NA	NA	NA	NO	NO	NO
comp100698_c1	5	3445	977	5prime_partial	mapt_arath ame: full=microtubule-associated protein tortifolia1 ame: full=microtubule-associated protein spiral2 ame: full=protein convoluta	0			-0.0388205	0.517023	0.384365	0.903075	0.0145635	0.453566	-0.14	0.250239	0.109259	0.769	0.242367	0.99866	0.0933512	0.69472	0.498028	0.842794	0.0206084	0.421319	0.0817207	0.536437	0.265704	0.999865	0.608763	0.999702	Inf (no dN)	0.398813	0.00174197	0.7616	0.8169	0.0553	NO	NO	NO
comp100699_c0	22	8234	990	complete	fb92_arath ame: full=f-box protein at1g78280	0			-0.732644	0.408093	-0.853521	0.114237	0.460471	0.298559	-0.5	-1.49977	-1.141	0.569	1.52886e-05	0.64366	-1.07831	1.69453	-0.667694	0.0930197	0.000437306	0.594629	-0.600413	3.00265	0.574694	0.999865	0.0286458	0.999702	NA	0.4604	NA	NA	NA	NA	NO	NO	NO
comp100700_c0	14	4369			rl282_arath ame: full=60s ribosomal protein l28-2	1.35376e-51			-0.124992	0.427287	0.351855	0.622368	0.0141616	0.52293	-0.05	0.490032	0.281294	0.938	0.0103882	0.965465	-0.208193	0.340276	0.417285	0.595286	0.233557	0.535537	-0.125907	-0.102327	0.215261	0.999865	0.914453	0.999702	NA	NA	NA	NA	NA	NA	NO	NO	NO
comp100701_c0	4	3368	499	complete					0.538588	0.329683	-0.101171	0.0118799	0.0387418	0.916342	0.42	0.34981	0.102024	0.241	0.060505	0.99866	0.659338	0.293734	-0.245771	0.0567344	0.273681	0.802823	0.13786	-0.0735873	-0.271817	0.999865	0.940558	0.999702	Inf (no dS)	0.526	0.00182959	0.4123	0.4414	0.0291	NO	NO	NO
comp100702_c1	15	4713	369	complete					-0.103604	0.357408	0.224526	0.6411	0.0265952	0.705458	-0.09	0.257464	-0.0461252	0.831	0.140719	0.99866	-0.135422	0.471436	0.369847	0.714604	0.0565086	0.590193	0.0898099	0.102666	0.311948	0.999865	0.915684	0.999702	NA	0	NA	NA	NA	NA	NO	NO	NO
comp100704_c1	6	1258	419	interl	pp273_arath ame: full=pentatricopeptide repeat-containing protein at3g49240 ame: full=protein embryo defective 1796	4.59286e-167	rf1_orysi ame: full=protein mitochondrial ame: full=fertility restorer ame: full=protein ppr ame: full=restorer for cms flags: precursor	3.13676e-26	-0.176626	0.17496	-0.519066	0.540396	0.553409	0.306346	-0.28	0.404791	-0.279487	0.54	0.085172	0.973331	-0.0364619	-0.113931	-0.704292	0.943854	0.800183	0.1529	0.187925	-0.691808	-0.357043	0.999865	0.439502	0.999702	NA	0	NA	NA	NA	NA	NO	NO	NO
comp100705_c1	4	1264	264	complete	dioxl_arath ame: full= -dopa dioxygese extradiol-like protein	1.88371e-113			1.13275	NA	2.92731	0.00252699	NA	6.54e-09	0.99	NA	2.93327	0.107	NA	7.26546e-05	1.17434	NA	3.04577	0.0446001	NA	2.36585e-07	0.115778	NA	0.383692	0.999865	NA	1	NA	0.13015	NA	NA	NA	NA	NO	NO	YES
comp100706_c1	11	2663	643	5prime_partial					-0.235309	-0.298425	-0.403907	0.242256	0.131138	0.380018	-0.38	-0.441217	-0.23443	0.204	0.0358595	0.973331	-0.0723412	-0.232807	-0.57079	0.857736	0.486637	0.312938	-0.0505127	0.210525	-0.367882	0.999865	0.81639	0.999702	NA	1	NA	NA	NA	NA	NO	NO	NO
comp100707_c0	61	3813	955	complete	fan1_arath ame: full=fanconi-associated nuclease 1 homolog	0	fan1_orysj ame: full=fanconi-associated nuclease 1 homolog	0	0.147127	-0.693987	-1.00956	0.539645	0.000357204	0.017375	0.27	-0.528684	-0.603098	0.459	0.0208639	0.628509	0.0352931	-0.868446	-1.44349	0.929645	0.00227658	0.00312759	0.131904	-0.224661	-0.840838	0.999865	0.777946	0.540516	NA	0.5	NA	NA	NA	NA	NO	NO	NO
comp100708_c0	3	3962	286	complete					0.437319	0.503125	-0.0499398	0.107728	0.00292	0.958791	0.3	0.49511	0.0974617	0.545	0.00946345	0.99866	0.530671	0.519566	-0.113001	0.216482	0.0428573	0.906341	0.19824	0.0425665	-0.0907447	0.999865	0.968	0.999702	NA	0.1887	NA	NA	NA	NA	NO	NO	NO
comp100709_c1	14	4441	827	complete					-0.112186	-0.365905	-0.0444941	0.657594	0.0293154	0.960223	-0.07	-0.421305	-0.168375	0.897	0.0273374	0.99368	-0.145073	-0.279374	0.0542371	0.721686	0.334871	0.958617	0.127111	0.156809	0.274213	0.999865	0.842029	0.999702	NA	0.3333	NA	NA	NA	NA	NO	NO	NO
comp100712_c1	19	2990	687	complete	msl2_arath ame: full=mechanosensitive ion channel protein chloroplastic ame: full=mechanosensitive channel of small conductance-like 2 ame: full= -like protein 2 flags: precursor	0			-0.0386291	0.0312061	-0.0856503	0.864997	0.902813	0.915633	-0.07	0.247057	-0.171204	0.88	0.19821	0.995066	-0.0450468	-0.164784	-0.0291498	0.906552	0.612143	0.977388	0.100061	-0.375007	0.153684	0.999865	0.614817	0.999702	Inf (no dN)	0.4537	0.00102634	0	0	0	NO	NO	NO
comp100713_c0	25	2814	595	5prime_partial					0.408065	-0.0278217	0.231332	0.157269	0.954006	0.881543	0.37	-0.394764	0.0481566	0.425	0.368286	0.99866	0.477453	0.100017	0.254692	0.283213	0.872812	0.867253	0.108497	1.19615	0.200438	0.999865	0.469692	0.999702	NA	NA	NA	NA	NA	NA	NO	NO	NO
comp100715_c1	46	4710	624	complete	ykt61_arath ame: full=vamp-like protein ykt61 short= 61 ame: full=geranylgeranylated protein 1 short= 1 flags: precursor	8.76924e-113			-0.0614263	0.0675715	0.0861705	0.876775	0.727734	0.907623	0.19	-0.0519626	0.124648	0.784	0.810926	0.998117	-0.404807	0.146274	0.0659736	0.330487	0.617883	0.946276	-0.208996	0.250106	-0.0367987	0.999865	0.73418	0.999702	Inf (no dS)	0.426667	0.000875475	0	0	0	NO	NO	NO
comp100716_c0	18	3397	787	complete					-0.0565396	-0.295643	0.174272	0.871908	0.138433	0.805	-0.19	-0.149598	-0.0710055	0.733	0.535715	0.99866	0.109656	-0.428894	0.332289	0.835788	0.143126	0.649263	0.67837	-0.334148	0.301981	0.999865	0.663	1	NA	0.3333	NA	NA	NA	NA	NO	NO	NO
comp100717_c0	40	4189	844	complete	pi5k4_arath ame: full=phosphatidylinositol 4-phosphate 5-kise 4 short= 5k4 ame: full=1-phosphatidylinositol 4-phosphate kise 4 ame: full=diphosphoinositide kise 4 ame: full= ns p-5-kise 4	0	pi5k1_orysj ame: full=phosphatidylinositol 4-phosphate 5-kise 1 ame: full=1-phosphatidylinositol 4-phosphate kise ame: full=diphosphoinositide kise ame: full=pip5k ame: full= ns p-5-kise flags: precursor	2.52639e-153	-0.98158	-0.0179152	-0.080709	0.442577	0.962464	0.952	0.66	-0.398905	-0.102994	0.721	0.230636	0.99866	-3.16633	0.243533	0.0289976	0.00234383	0.614266	0.98467	-1.73081	0.75338	0.36323	0.999865	0.29865	1	NA	0.0216	NA	NA	NA	NA	NO	NO	NO
comp100718_c0	8	4184	1016	complete	pum5_arath ame: full=pumilio homolog 5 short=apum-5 short= 5	0			-0.077801	0.0172949	-0.22219	0.763292	0.942146	0.73158	-0.2	-0.0138668	-0.193818	0.629	0.959194	0.989054	0.0573901	0.0143811	-0.251696	0.894602	0.971619	0.784708	0.162246	0.130699	-0.0831745	0.999865	0.893071	0.999702	NA	1	NA	NA	NA	NA	NO	NO	NO
comp100720_c1	3	3753	828	complete	y4372_arath ame: full=probable lrr receptor-like serine threonine-protein kise at4g37250 flags: precursor	4.78481e-179	fon1_orysj ame: full=leucine-rich repeat receptor-like kise protein floral organ number1 short= 1 ame: full=clv1-like lrr receptor kise flags: precursor	6.88307e-22	-0.353299	-0.160112	0.309986	0.345414	0.776898	0.813754	-0.34	-0.720248	-0.379651	0.588	0.202156	0.973395	-0.348613	0.29404	0.514097	0.544824	0.674648	0.66642	0.226636	2.27425	0.819172	0.999865	0.0187785	0.999702	Inf (no dS)	0.27972	0.000901123	0	0	0	NO	NO	NO
comp100721_c0	37	4937	420	3prime_partial					0.594662	0.523943	0.420469	0.00115628	0.0162448	0.445852	0.45	0.0918645	0.09733	0.0945	0.708595	0.99866	0.748283	0.860997	0.518232	0.00771525	0.00193341	0.378419	-0.0181428	0.696856	0.30282	0.999865	0.410543	0.999702	NA	NA	NA	NA	NA	NA	NO	NO	NO
comp100722_c0	4	460							-0.456712	NA	NA	0.248904	NA	NA	-0.53	NA	NA	0.316	NA	NA	-0.459942	NA	NA	0.481125	NA	NA	-0.171226	NA	NA	0.999865	NA	NA	NA	NA	NA	NA	NA	NA	NO	NO	NO
comp100723_c2	75	5050	792	3prime_partial					0.764849	0.946006	-0.60617	0.0059011	0.0234616	0.658805	1.12	1.27376	-0.520966	0.000533	0.000801743	0.993441	0.419379	0.87877	-0.519927	0.332022	0.0895312	0.782086	-0.428421	-0.774153	0.237701	0.999865	0.39508	0.999702	NA	0.6552	NA	NA	NA	NA	NO	NO	NO
comp100724_c2	2	1219							-0.924097	-0.678228	-0.697057	0.000335436	0.0472881	0.142113	-0.85	-1.49177	-0.887508	0.0416	1.3613e-05	0.28881	-1.01429	-0.0440679	-0.566829	0.0184541	0.949313	0.437536	0.143625	1.14988	0.251337	0.999865	0.159044	0.999702	NA	NA	NA	NA	NA	NA	NO	NO	NO
comp100724_c3	2	717							-0.0605797	NA	NA	0.8984	NA	NA	0.04	NA	NA	0.963	NA	NA	-0.134373	NA	NA	0.84687	NA	NA	0.0142388	NA	NA	0.999865	NA	NA	NA	NA	NA	NA	NA	NA	NO	NO	NO
comp100724_c5	33	5453	673	complete	bam8_arath ame: full=beta-amylase 8 ame: full= -alpha-d-glucan maltohydrolase ame: full=beta-amylase 2	0			0.159043	0.0690592	0.0782799	0.420517	0.707388	0.94288	0.2	0.0366793	0.368488	0.554	0.858433	0.914659	0.12832	0.0678166	-0.220245	0.713365	0.828936	0.830117	-0.301641	-0.0682437	-0.597177	0.999865	0.93956	0.964281	NA	0.4026	NA	NA	NA	NA	NO	NO	NO
comp100725_c0	16	2195	356	complete					0.44525	0.621145	-0.0236871	0.0109546	0.000131897	0.983554	0.43	0.720204	0.219216	0.14	0.000119523	0.983156	0.471429	0.479936	-0.233479	0.107857	0.0559658	0.790754	-0.176418	-0.212617	-0.436761	0.999865	0.767048	0.999702	NA	0.8101	NA	NA	NA	NA	NO	NO	NO
comp100726_c2	8	3726	958	complete	rps5_arath ame: full=disease resistance protein rps5 ame: full=resistance to pseudomos syringae protein 5 ame: full=pnd3 pnd10	1.00269e-113			-0.283364	-0.838785	NA	0.579645	0.133002	NA	-0.06	0.231813	NA	0.958	0.636327	NA	-0.632926	-2.63276	NA	0.368698	6.27411e-06	NA	-0.598165	-2.42713	NA	0.999865	0.00044067	NA	Inf (no dS)	0.303357	0.00261145	0.5164	0.5389	0.0225	NO	NO	NO
comp100727_c1	30	3908	487	complete	ftz21_arath ame: full=cell division protein homolog 2- chloroplastic short= tsz2-1 ame: full=plastid division protein ftsz2-1 flags: precursor	0			0.213803	0.701208	-0.0575756	0.27088	4.89e-07	0.950475	0.1	0.76206	0.0247198	0.801	4.46089e-07	0.99866	0.360414	0.634627	-0.109667	0.208119	0.00182485	0.910036	-0.0913518	-0.175717	-0.0796962	0.999865	0.831834	0.999702	Inf (no dN)	0.26735	0.00137315	0	0	0	NO	NO	NO
comp100728_c1	6	1849	387	complete	f10al_arath ame: full=fam10 family protein at4g22670	8.03817e-95	tdx_orysj ame: full=tpr repeat-containing thioredoxin tdx ame: full= rx26 ame: full=tetratricoredoxin short=	9.95638e-68	-0.0319546	-0.114977	-0.0345505	0.920293	0.637202	0.972685	-0.16	-0.169025	0.008224	0.751	0.504591	0.99957	0.108542	-0.104398	-0.0481332	0.81495	0.813271	0.964137	0.285858	-0.024385	0.0102607	0.999865	0.984434	0.999702	Inf (no dS)	0.266075	0.00197626	0	0	0	NO	NO	NO
comp100730_c0	6	1589	309	complete	psde_arath ame: full=26s proteasome non-atpase regulatory subunit 14 ame: full=26s proteasome regulatory subunit rpn11	0			-0.383167	0.270775	0.478379	0.183546	0.111636	0.408	-0.21	0.392934	0.363756	0.732	0.0205505	0.913424	-0.580738	0.190782	0.603654	0.155285	0.483778	0.404562	0.180027	-0.216241	0.374845	0.999865	0.777017	1	Inf (no dS)	0	0.0021575	0	0	0	NO	NO	NO
comp100731_c0	16	2667	574	complete	cpr5_arath ame: full=protein cpr-5 ame: full=protein constitutive expression of pathogenesis-related genes 5 short=protein constitutive expression of pr genes 5 ame: full=protein hypersenescence-1	1.36726e-86			-0.268557	0.0869834	-0.554462	0.431569	0.673427	0.231	-0.19	-0.0739597	-0.4996	0.783	0.747985	0.79277	-0.412663	0.2054	-0.604591	0.405121	0.503645	0.34002	-0.237364	0.250362	-0.0910801	0.999865	0.738741	1	NA	0.3235	NA	NA	NA	NA	NO	NO	NO
comp100733_c0	13	3854	660	complete	gaut4_arath ame: full=probable galacturonosyltransferase 4 ame: full=like glycosyl transferase 3	0			-1.24826	0.307334	-0.159662	0.00973417	0.263136	0.882397	-0.86	-0.37869	-0.488063	0.315	0.0654795	0.916083	-1.77386	0.814081	-0.0408102	0.0134969	0.0118722	0.976025	-0.567357	1.0797	0.437569	0.999865	0.222183	0.999702	NA	0.1111	NA	NA	NA	NA	NO	NO	NO
comp100733_c1	32	2891	668	complete					-0.0505218	NA	NA	0.890406	NA	NA	0.09	NA	NA	0.899	NA	NA	-0.231829	NA	NA	0.66433	NA	NA	-0.416326	NA	NA	0.999865	NA	NA	NA	NA	NA	NA	NA	NA	NO	NO	NO
comp100734_c0	5	2748	695	complete					-0.352589	-0.170669	-0.635606	0.118046	0.394299	0.110877	-0.36	-0.212738	-0.534554	0.32	0.322486	0.66938	-0.415253	-0.181738	-0.734748	0.230051	0.582086	0.142233	-0.297892	0.00751021	-0.234469	0.999865	0.99488	0.999702	NA	NA	NA	NA	NA	NA	NO	NO	NO
comp100735_c0	17	1871	409	5prime_partial	hem6_arath ame: full=coproporphyrinogen-iii chloroplastic short=coprogen oxidase short=coproporphyrinogese ame: full=protein lesion initiation 2 flags: precursor	0	hem6_orysj ame: full=coproporphyrinogen-iii chloroplastic short=coprogen oxidase short=coproporphyrinogese flags: precursor	0	0.135315	0.240312	-0.500194	0.564479	0.26603	0.288589	0.2	0.29856	-0.364561	0.581	0.175638	0.913902	0.0385445	0.176555	-0.608116	0.928658	0.645107	0.305349	-0.346717	-0.204274	-0.215152	0.999865	0.810698	0.999702	NA	0.0909	NA	NA	NA	NA	NO	NO	NO
comp100735_c1	7	3355	220	5prime_partial	fpa_arath ame: full=flowering time control protein fpa	1.39261e-13			0.465774	0.40096	0.294317	0.0399604	0.0305404	0.673408	0.43	0.539218	0.466451	0.221	0.00711735	0.803178	0.453795	0.237582	0.152995	0.21623	0.448108	0.892027	-0.243714	-0.478849	-0.297907	0.999865	0.483677	0.999702	NA	NA	NA	NA	NA	NA	NO	NO	NO
comp100736_c0	19	3102	167	5prime_partial	Y2416_ARATHRecme: Full=Uncharacterized protein At2g34160	1.65948e-67			0.0266148	0.734516	0.375669	0.934629	7.81e-07	0.469	0.06	0.760316	0.423609	0.927	3.72684e-06	0.834404	-0.0583038	0.72318	0.319053	0.895958	0.000787834	0.656558	-0.154582	-0.100789	-0.100651	0.999865	0.915404	1	NA	NA	NA	NA	NA	NA	NO	NO	NO
comp100736_c1	15	3141	124	complete	gogc1_arath ame: full=golgin candidate 1 short= 1 ame: full=golgin-84	3.2048e-25	goga5_orysj ame: full=golgin-84	1.45792e-30	0.292535	-0.486934	0.617306	0.144079	0.0422	0.374558	0.23	-0.881312	0.205504	0.493	0.000335471	0.99866	0.393416	-0.223355	0.729615	0.218748	0.586026	0.252575	0.1661	0.867725	0.480221	0.999865	0.341	0.999702	NA	NA	NA	NA	NA	NA	NO	NO	NO
comp100737_c0	27	4862	220	complete					0.416663	0.382395	0.661315	0.0694203	0.0422428	0.181683	0.21	0.364098	0.616098	0.587	0.0512488	0.618958	0.630337	0.43264	0.641976	0.0722372	0.136518	0.31996	0.159648	-0.0563939	-0.0387668	0.999865	0.959104	0.999702	NA	0.9	NA	NA	NA	NA	NO	NO	NO
comp100739_c0	18	4722	666	complete	drm2_arath ame: full=d (cytosine-5)-methyltransferase drm2 ame: full=protein domains rearranged methylase 2	0			-0.0959197	0.106724	0.309031	0.709113	0.576184	0.552968	-0.02	0.0219955	0.112932	0.97	0.933672	0.99866	-0.212506	0.142745	0.394763	0.581495	0.645513	0.522231	-0.10944	0.24156	0.24233	0.999865	0.754871	0.999702	0.2939	0.739129	0.00275275	0.2287	0.267	0.0383	NO	NO	NO
comp100740_c1	35	3359	407	interl					-0.205991	-0.047165	0.257841	0.303918	0.788786	0.629206	-0.27	-0.121136	0.25993	0.442	0.491308	0.950984	-0.143299	0.0273675	0.256157	0.693865	0.928874	0.737563	0.159926	0.123098	0.0238602	0.999865	0.880798	0.999702	NA	0	NA	NA	NA	NA	NO	NO	NO
comp100740_c2	38	4545	485	5prime_partial					0.411636	-0.214636	0.245284	0.0625489	0.419806	0.740704	0.26	-0.290059	0.145632	0.512	0.306384	0.99866	0.603913	-0.175334	0.246668	0.0715776	0.70126	0.787137	0.213334	0.233096	0.0248558	0.999865	0.850701	0.999702	NA	0.57445	NA	NA	NA	NA	NO	NO	NO
comp100741_c1	36	3959	383	complete					0.428868	0.224962	-0.00631494	0.027963	0.200038	0.996076	0.36	0.159281	0.0658802	0.248	0.430406	0.99866	0.501549	0.267135	-0.10517	0.0890616	0.336408	0.9225	0.258751	0.0794994	-0.196469	0.999865	0.941111	0.999702	NA	0.1241	NA	NA	NA	NA	NO	NO	NO
comp100741_c3	15	2124	234	3prime_partial	ab11i_arath ame: full=abc transporter i family member chloroplastic short=abc transporter short= 11 ame: full=non-intrinsic abc protein 14 flags: precursor	7.8589e-86			0.803006	0.849518	1.23994	0.000542662	0.000143546	0.00400923	0.91	0.659847	1.33446	0.00197	0.00787357	0.0400267	0.565711	1.13648	1.14346	0.129524	0.000132889	0.016695	-0.639011	0.272354	-0.209261	0.999865	0.775816	0.999702	NA	0.3562	NA	NA	NA	NA	NO	NO	NO
comp100742_c2	16	3152	397	5prime_partial	jmj14_arath ame: full=probable lysine-specific demethylase jmj14 ame: full=jumonji domain-containing protein 14 ame: full=jumonji domain-containing protein 4 ame: full=lysine-specific histone demethylase jmj14 ame: full=protein jumonji 14	1.30827e-47			0.171815	-0.266253	-0.158248	0.410536	0.215528	0.844264	0.1	-0.562784	0.156637	0.798	0.0127074	0.995066	0.254044	-0.0769573	-0.446466	0.421732	0.821799	0.477831	-0.213986	0.765086	-0.5969	0.999865	0.243752	0.965658	NA	1	NA	NA	NA	NA	NO	NO	NO
comp100743_c1	7	4010	710	complete	ftsh4_arath ame: full=atp-dependent zinc metalloprotease ftsh mitochondrial short= 4 flags: precursor	0	ftsh5_orysj ame: full=atp-dependent zinc metalloprotease ftsh mitochondrial short= 5 flags: precursor	0	-0.297797	-0.534927	-0.303242	0.203531	0.000712142	0.526554	-0.33	-0.462487	-0.247797	0.435	0.00885826	0.952729	-0.308367	-0.615756	-0.337165	0.427163	0.0123389	0.583913	0.0762106	-0.158213	-0.0693462	0.999865	0.844614	0.999702	Inf (no dS)	0.333325	0.00117371	1	1	0	NO	NO	NO
comp100744_c0	67	6291	511	complete	ino3_arath ame: full=probable inositol 3-phosphate synthase isozyme 3 short=mip synthase 3 ame: full=myo-inositol 1-phosphate synthase 3 short=ips 3 short=mi-1-p synthase 3	0	ino1_orysj ame: full=inositol-3-phosphate synthase short=mip synthase ame: full=myo-inositol 1-phosphate synthase short=ips short=mi-1-p synthase	0	-0.51621	0.468695	-1.12135	0.262105	0.322693	0.234303	-0.36	-0.350799	-0.681058	0.723	0.608628	0.938726	-0.702801	0.914738	-1.32848	0.246123	0.0433987	0.161197	-0.145962	2.20352	-0.488674	0.999865	0.184093	0.999702	NA	0.4326	NA	NA	NA	NA	NO	NO	NO
comp100745_c1	5	5580	1801	5prime_partial	hmg10_arath ame: full=high mobility group b protein 10 ame: full=nucleosome chromatin assembly factor group d 10	9.25557e-08			0.537482	-0.402487	-0.652748	0.0327691	0.24	0.278426	0.24	-1.15953	-0.657618	0.528	0.000144847	0.563327	0.826426	0.282236	-0.629455	0.0293081	0.613853	0.455003	0.318596	0.838196	0.0501479	0.999865	0.281	0.999702	NA	NA	NA	NA	NA	NA	NO	NO	NO
comp100745_c2	8	3160					nucl2_orysj ame: full=nucleolin 2 ame: full=protein nucleolin like 2	6.04037e-09	0.962319	0.950171	1.11891	4.84e-08	1.54e-06	0.00739983	0.77	0.724573	1.36349	0.00287	0.00039844	0.0239172	1.16242	1.20023	0.981454	2.04382e-05	2.72626e-05	0.0723189	0.156343	0.468154	-0.226522	0.999865	0.490501	0.999702	NA	NA	NA	NA	NA	NA	NO	NO	NO
comp100746_c1	19	4041	415	5prime_partial					0.156892	0.180181	0.0075064	0.557088	0.312879	0.995662	0.22	0.251081	0.471614	0.646	0.208628	0.750059	0.0790297	0.0880276	-0.413425	0.871422	0.787537	0.524374	-0.169991	-0.0764585	-0.713062	0.999865	0.931958	0.827093	Inf (no dS)	0.06385	0.00295047	0	0	0	NO	NO	NO
comp100747_c0	24	3558	753	complete	lhy_arath ame: full=protein lhy ame: full=myb-related transcription factor lhy ame: full=protein late elongated hypocotyl	2.43465e-43			0.241595	-0.208368	-0.541123	0.360633	0.58397	0.461	0.16	0.0606297	-0.327699	0.729	0.890796	0.981039	0.377762	-0.449007	-0.680479	0.332862	0.414803	0.474014	0.209647	-0.180082	-0.25	0.999865	0.894308	1	NA	1	NA	NA	NA	NA	NO	NO	NO
comp100748_c0	12	4406	681	complete	y5458_arath ame: full=probable lrr receptor-like serine threonine-protein kise at5g45840 flags: precursor	0	cerk1_orysj ame: full=chitin elicitor receptor kise 1 short= 1 ame: full= domain receptor-like kise 1 short= rlk1 short= -containing receptor-like kise 1 flags: precursor	5.88401e-22	-1.11374	-0.854537	0.504064	0.538845	0.031469	0.684898	1.08	-0.213515	-0.278022	0.592	0.670199	0.99866	-3.97745	-1.38647	0.666629	0.000685516	0.00830559	0.424691	-2.11646	-0.615646	0.880925	0.999865	0.467202	0.999702	NA	NA	NA	NA	NA	NA	NO	NO	NO
comp100749_c0	2	2003							0.71011	-0.335261	0.597481	0.000287718	0.277187	0.503786	0.79	-0.581428	0.618117	0.00102	0.0861682	0.862163	0.607553	-0.158866	0.464122	0.058715	0.76994	0.629187	-0.279967	0.684082	-0.241428	0.999865	0.522278	0.999702	NA	NA	NA	NA	NA	NA	NO	NO	NO
comp100749_c3	17	3301	288	complete	gte6_arath ame: full=transcription factor gte6 ame: full=bromodomain-containing protein gte6 ame: full=protein general transcription factor group e6 ame: full=protein global transcription factor group e6	1.41952e-08			-1.17172	-2.05572	-0.93422	2.92e-13	1.96e-24	0.0377599	-1.23	-1.81148	-1.04444	6.4e-08	7.08135e-14	0.285338	-1.12056	-2.30127	-0.814625	3.72117e-05	4.18305e-17	0.148262	0.159621	-0.286909	0.385808	0.999865	0.7693	0.999702	NA	NA	NA	NA	NA	NA	YES	YES	NO
comp100750_c0	10	4068	419	complete					0.191888	-0.450597	-0.647754	0.423704	0.0129909	0.175777	0.13	-0.280136	-0.554803	0.758	0.209455	0.728791	0.220019	-0.662016	-0.684882	0.581195	0.0144324	0.27892	0.0700239	-0.339199	-0.0274363	0.999865	0.645491	0.999702	Inf (no dN)	0.6006	0.00217197	0	0	0	NO	NO	NO
comp100751_c1	2	573							0.619178	0.0535483	0.847445	0.00200965	0.840457	0.0518102	0.4	-0.0869577	0.990936	0.23	0.767565	0.184236	0.893316	0.135063	0.790933	0.00249806	0.699834	0.173562	0.203785	0.638666	-0.0722651	0.999865	0.42893	0.999702	NA	NA	NA	NA	NA	NA	NO	NO	NO
comp100751_c2	15	1505	344	3prime_partial					0.0188984	-0.367582	-0.102901	0.946199	0.0305087	0.90085	-0.08	-0.467935	0.0247738	0.871	0.0124172	0.99866	0.123558	-0.302697	-0.204362	0.727038	0.27254	0.811845	0.138128	0.230697	-0.206891	0.999865	0.780176	0.999702	NA	0	NA	NA	NA	NA	NO	NO	NO
comp100751_c3	13	4174	159	complete					-0.087381	0.208047	0.120408	0.714049	0.306132	0.888792	-0.08	0.332641	0.256433	0.862	0.111697	0.959553	-0.140283	0.071401	0.0501827	0.718369	0.849202	0.964994	-0.209171	-0.284609	-0.105464	0.999865	0.721509	0.999702	NA	0.5273	NA	NA	NA	NA	NO	NO	NO
comp100752_c2	44	3132	570	complete	ak1_arath ame: full=aspartokise chloroplastic ame: full=aspartate kise 1 flags: precursor	0			-0.427085	0.0277091	-0.458073	0.135064	0.912993	0.369425	-0.31	-0.0962522	-0.523001	0.543	0.692226	0.70022	-0.441831	0.102672	-0.501871	0.352764	0.785195	0.476459	0.328937	0.334853	-0.103972	0.999865	0.725109	0.999702	Inf (no dN)	0.261143	0.00224009	0	0	0	NO	NO	NO
comp100753_c1	12	2926	587	complete	plcd2_arath ame: full=phosphoinositide phospholipase c 2 ame: full=phosphoinositide phospholipase plc2 short= 2 short=pi-plc2	0			0.616174	0.640753	-0.518441	0.0352823	0.00481338	0.607277	0.35	0.362035	0.118058	0.434	0.150367	0.99866	0.861752	0.905398	-0.905397	0.0617627	0.00362433	0.391365	0.247125	0.0778987	-0.64685	0.999865	0.955108	0.97262	NA	1	NA	NA	NA	NA	NO	NO	NO
comp100754_c0	26	4319	593	5prime_partial	ppa2_arath ame: full=probable ictive purple acid phosphatase 2 flags: precursor	0			0.0108556	-0.27837	-0.169512	0.975146	0.528542	0.874368	0.02	-1.16188	-0.822629	0.973	0.00139949	0.388914	-0.0513204	0.566735	0.160491	0.912206	0.357988	0.899237	-0.141078	0.843133	0.926831	0.999865	0.373553	0.827093	NA	-0.0137	NA	NA	NA	NA	NO	NO	NO
comp100755_c1	40	6430	476	complete					0.378937	-0.587116	0.350248	0.15231	0.0200827	0.559492	0.38	-0.417906	-0.0999786	0.387	0.161744	0.99866	0.401785	-0.716895	0.574963	0.322396	0.0689615	0.341697	0.0978079	-0.127764	0.630165	0.999865	0.908644	0.999702	NA	NA	NA	NA	NA	NA	NO	NO	NO
comp100757_c0	28	3383	843	complete	subl_arath ame: full=subtilisin-like protease ame: full=cucumisin-like serine protease flags: precursor	0			0.148564	-0.860805	0.193306	0.738347	0.178269	0.927909	0.11	-1.5141	-0.195991	0.903	0.00500233	0.99866	0.169829	-0.199901	0.329368	0.79905	0.876973	0.885939	0.275095	1.53257	0.536524	0.999865	0.294962	0.999702	Inf (no dN)	0.25623	0.00210529	0	0	0	NO	NO	NO
comp100758_c2	18	3047	722	5prime_partial	mta70_arath ame: full=n6-adenosine-methyltransferase mt-a70-like ame: full=protein embryo defective 1706	0	mta70_orysj ame: full=probable n6-adenosine-methyltransferase mt-a70-like	0	0.513481	0.239302	0.293052	0.0106566	0.13159	0.623969	0.48	0.084109	0.516462	0.137	0.689369	0.691176	0.551833	0.359564	0.0875539	0.0815168	0.118185	0.935918	-0.103515	0.23464	-0.434629	0.999865	0.762298	0.999702	Inf (no dS)	0.0811667	0.00126962	0	0	0	NO	NO	NO
comp100759_c0	17	5606	531	complete	prp4_arath ame: full=u4 u6 small nuclear ribonucleoprotein prp4-like protein ame: full=protein embryo defective 2776	0	pub72_orysj ame: full=u-box domain-containing protein 72 ame: full=plant u-box protein 72 short= 72	5.22134e-35	-0.015198	-0.0389333	0.411105	0.959769	0.843685	0.395268	-0.02	-0.0110665	0.715669	0.975	0.963403	0.272783	-0.0486984	-0.098039	0.160632	0.916028	0.744865	0.854094	-0.0282754	-0.13669	-0.457427	0.999865	0.87448	0.999702	NA	0.0897	NA	NA	NA	NA	NO	NO	NO
comp100760_c0	31	2541	436	complete	drb3_arath ame: full=double-stranded r-binding protein 3 ame: full=dsr-binding protein 3 short= 3	1.88894e-91	drb2_orysj ame: full=double-stranded r-binding protein 2 ame: full=dsr-binding protein 2 ame: full=dsr-binding protein 3 short= 3	7.09269e-91	0.0311888	-0.250462	0.13247	0.946594	0.208511	0.905518	0	-0.562205	-0.283088	0.996	0.00621768	0.984639	0.0886311	0.0142414	0.390293	0.893827	0.970148	0.698096	-0.170776	0.620258	0.643453	0.999865	0.372213	0.97262	Inf (no dS)	0.1111	0.00114679	0	0	0	NO	NO	NO
comp100760_c1	3	1876	431	3prime_partial					0.631897	0.312079	-0.202755	0.0162	0.270564	0.844264	0.79	0.0546281	-0.376157	0.0215	0.845879	0.938726	0.368039	0.664992	-0.0344822	0.396173	0.0885597	0.979481	-0.35175	0.302794	0.299795	0.999865	0.819413	0.999702	NA	0.0839	NA	NA	NA	NA	NO	NO	NO
comp100761_c1	2	577							-0.0730048	NA	NA	0.789447	NA	NA	-0.17	NA	NA	0.681	NA	NA	0.0341995	NA	NA	0.938792	NA	NA	0.229146	NA	NA	0.999865	NA	NA	NA	NA	NA	NA	NA	NA	NO	NO	NO
comp100761_c3	10	2366	340	complete					-0.171334	-0.729735	-0.0257876	0.425731	9.21e-07	0.979055	-0.09	-0.844591	0.121225	0.841	5.44773e-06	0.99866	-0.282433	-0.645095	-0.19768	0.372382	0.00305276	0.808318	0.0747772	0.405161	-0.432657	0.999865	0.554223	0.999702	Inf (no dS)	0.0911667	0.00140931	0	0	0	NO	YES	NO
comp100762_c0	4	3630	439	complete	ccmf_arath ame: full= cytochrome c biogenesis ccmf-like mitochondrial protein	0			NA	-0.332276	-0.330325	NA	0.486471	0.844451	NA	-0.368892	-0.764787	NA	0.494414	0.949802	NA	-0.17928	-0.139034	NA	0.804039	0.937023	NA	0.4391	0.669819	NA	0.777946	0.999702	NA	NA	NA	NA	NA	NA	NO	NO	NO
comp100763_c0	36	5597	806	complete	arfh_arath ame: full=auxin response factor 8 ame: full=protein fruit without fertilization	0	arfl_orysi ame: full=auxin response factor 12 ame: full= 8	1.43399e-138	0.125116	-0.0452789	-0.118162	0.684533	0.843102	0.881543	0.09	-0.193459	-0.10394	0.882	0.326669	0.99866	0.182276	0.0437302	-0.132706	0.700608	0.90845	0.887938	-0.177603	0.324367	0.00143172	0.999865	0.716311	0.999702	Inf (no dS)	0.103691	0.00237608	0	0	0	NO	NO	NO
comp100764_c0	5	6500	1321	complete					0.259607	-0.16582	0.0521859	0.325441	0.312189	0.951802	0.35	-0.235121	0.119036	0.411	0.199189	0.99866	0.173114	-0.105121	-0.0159587	0.613854	0.727649	0.988192	0.0185517	0.143022	-0.195309	0.999865	0.857625	0.999702	Inf (no dS)	0.26458	0.000552332	0.2751	0.4324	0.1573	NO	NO	NO
comp100765_c0	85	4114	563	5prime_partial					0.285895	-0.271747	0.125694	0.109686	0.115959	0.895367	0.2	-0.352609	-0.131501	0.548	0.0612425	0.99866	0.387809	-0.202953	0.212344	0.182959	0.524992	0.822529	0.128033	0.0774994	0.268669	0.999865	0.93956	0.999702	Inf (no dS)	0.6189	0.00165779	0.8466	0.8743	0.0277	NO	NO	NO
comp100766_c0	8	4270	485	complete					-0.0506736	0.441018	-0.0538112	0.820081	0.0722113	0.96076	-0.09	0.749738	-0.343468	0.834	0.00028642	0.938726	-0.0341235	0.116662	0.0777421	0.925517	0.769984	0.947747	0.165301	-0.602714	0.382575	0.999865	0.423326	0.999702	NA	NA	NA	NA	NA	NA	NO	NO	NO
comp100767_c0	57	4009	248	complete	rkp_arath ame: full=e3 ubiquitin-protein ligase rkp short= 1 ame: full=protein related to kpc1	5.83763e-07			0.16567	-0.183474	0.238185	0.419515	0.353855	0.70172	0.12	-0.304532	0.259367	0.782	0.0999925	0.973331	0.230868	-0.0855336	0.196607	0.457199	0.815316	0.813219	0.0326211	0.146259	-0.0774813	0.999865	0.890724	0.999702	NA	0.64285	NA	NA	NA	NA	NO	NO	NO
comp100767_c1	3	3173	647	5prime_partial					0.13181	0.0373161	0.408427	0.632954	0.88144	0.362645	0.15	0.188749	0.437679	0.774	0.458469	0.783228	0.107351	-0.229957	0.354258	0.826265	0.421129	0.563232	-0.0417037	-0.178768	-0.109783	0.999865	0.868956	0.999702	Inf (no dS)	0.636875	0.00158137	0.1315	0.1287	-0.0028	NO	NO	NO
comp100769_c0	8	2294	589	complete	nrx1_arath ame: full=probable nucleoredoxin 1 short= rx1	0	nrx12_orysj ame: full=probable nucleoredoxin 1-2 short= rx1-2	0	0.510581	0.576737	0.259448	0.0575183	0.0592164	0.811	0.47	1.02628	0.757463	0.3	0.00205709	0.586379	0.545621	0.0441078	-0.079469	0.184261	0.932502	0.960344	0.10159	-0.632662	-0.495115	0.999865	0.484288	1	NA	0.09065	NA	NA	NA	NA	NO	NO	NO
comp100770_c0	39	4169	901	complete	iqd32_arath ame: full=protein iq-domain 32	3.59531e-82			-0.365546	0.63963	1.20019	0.226599	0.0204985	0.172389	-0.41	0.248441	-0.117416	0.304	0.482545	0.99866	-0.305125	0.848005	1.5052	0.548858	0.0160369	0.0402654	0.272133	0.883083	1.5893	0.999865	0.438773	0.894782	Inf (no dS)	0.179167	0.000459367	0	0	0	NO	NO	NO
comp100771_c1	8	3224	888	5prime_partial	m810_arath ame: full=uncharacterized mitochondrial protein g00810 ame: full=orf240b	3.34268e-17			-0.113119	0.155477	0.0406603	0.678525	0.436891	0.966508	-0.13	0.228769	0.0649793	0.799	0.24341	0.99866	-0.123433	0.073359	0.0270543	0.741532	0.839199	0.978365	0.0232799	-0.0907708	-0.0380362	0.999865	0.928521	0.999702	Inf (no dN)	0.426367	0.00140766	0.2706	0.3115	0.041	NO	NO	NO
comp100772_c0	7	2141	100	3prime_partial					NA	NA	1.26552	NA	NA	0.0165824	NA	NA	1.61345	NA	NA	0.0179735	NA	NA	1.03151	NA	NA	0.125849	NA	NA	-0.456834	NA	NA	0.999702	NA	NA	NA	NA	NA	NA	NO	NO	NO
comp100773_c0	11	2539	378	complete	act7_arath ame: full=actin-7 ame: full=actin-2	0	act1_orysj ame: full=actin-1 ame: full= 1	0	0.149686	-0.305512	-0.0958323	0.714518	0.262576	0.928	0.12	-0.440394	0.0165465	0.892	0.186442	0.99957	0.140476	-0.283057	-0.220409	0.808082	0.494935	0.845893	0.0349672	0.561082	-0.276269	0.999865	0.585195	1	NA	0	NA	NA	NA	NA	NO	NO	NO
comp100773_c1	3	1384			act12_arath ame: full=actin-12	2.41329e-19	act2_orysi ame: full=actin-2	2.85094e-20	-0.829616	NA	0.113727	0.028082	NA	0.937	-0.44	NA	-0.801809	0.525	NA	0.542139	-1.17165	NA	0.364206	0.0268826	NA	0.746296	-0.0458217	NA	1.04236	0.999865	NA	1	NA	NA	NA	NA	NA	NA	NO	NO	NO
comp100773_c3	1	797							-0.454455	-0.959446	-0.390181	0.178563	0.0107288	0.47909	-0.4	-1.09019	-0.772779	0.486	0.0424871	0.403476	-0.474347	-0.94268	-0.24859	0.36895	0.0202619	0.759951	-0.206066	1.5409	0.449768	0.999865	0.184944	0.999702	NA	NA	NA	NA	NA	NA	NO	NO	NO
comp100775_c0	25	3496	212	3prime_partial	pat_arath ame: full=bifunctiol aspartate aminotransferase and glutamate aspartate-prephete aminotransferase short= short= -at ame: full=protein materl effect embryo arrest 17 flags: precursor	1.20342e-14			-0.114907	-0.425234	0.217941	0.707454	0.0120756	0.7757	-0.13	-0.434029	-0.118621	0.812	0.0212386	0.99866	-0.0731117	-0.423939	0.440096	0.893086	0.120371	0.529475	0.287305	0.110634	0.627166	0.999865	0.909156	0.959066	NA	NA	NA	NA	NA	NA	NO	NO	NO
comp100776_c1	15	3064	710	5prime_partial	hs902_arath ame: full=heat shock protein 90-2 short= ame: full=heat shock protein 81-2 short=hsp81-2 ame: full=protein early-responsive to dehydration 8 ame: full=protein loss of recognition of avrrpm1 2	0	hsp83_orysj ame: full=heat shock protein 81-3 short=hsp81-3 ame: full=gravity-specific protein gsc 381	0	-1.04403	-1.67523	-1.24413	0.00112586	0.00385903	0.0163	-1.21	-2.98765	-1.809	0.0136	1.65515e-07	0.00689716	-0.769109	-0.392882	-0.985884	0.174801	0.720578	0.188816	0.0932179	1.38477	0.744673	0.999865	0.255826	1	NA	NA	NA	NA	NA	NA	NO	NO	NO
comp100777_c0	8	4312	623	complete					-0.0803283	0.403496	0.0185102	0.799803	0.0309554	0.989689	-0.2	0.417991	-0.298548	0.679	0.0407478	0.973331	0.0794695	0.313619	0.141592	0.877167	0.35743	0.901021	0.0382138	-0.364607	0.376281	0.999865	0.597699	0.999702	NA	0.2446	NA	NA	NA	NA	NO	NO	NO
comp100778_c2	102	5198	1012	complete	coq5_arath ame: full=2-methoxy-6-polyprenyl- -benzoquinol mitochondrial ame: full=ubiquinone biosynthesis methyltransferase coq5 flags: precursor	8.61724e-153	coq5_orysj ame: full=2-methoxy-6-polyprenyl- -benzoquinol mitochondrial ame: full=ubiquinone biosynthesis methyltransferase coq5 flags: precursor	6.10374e-167	-0.155413	-0.255091	-0.145681	0.560519	0.191109	0.843578	-0.19	-0.0774127	-0.167831	0.707	0.751193	0.995066	-0.0958759	-0.422674	-0.138483	0.83057	0.139368	0.892855	0.278496	-0.24426	0.00503085	0.999865	0.770199	0.999702	NA	0.73125	NA	NA	NA	NA	NO	NO	NO
comp100779_c0	3	2731	379	3prime_partial	cinv2_arath ame: full=alkaline neutral invertase cinv2 ame: full=cytosolic invertase 2	3.13448e-92			-0.0146111	0.358463	0.535885	0.985475	0.421877	0.72941	0.63	-0.939039	1.18397	0.482	0.011323	0.544442	-0.994676	1.13003	-0.920183	0.0972757	0.0158972	0.296335	-1.2655	2.49971	-2.39226	0.999865	0.113285	0.152182	NA	NA	NA	NA	NA	NA	NO	NO	NO
comp100779_c2	3	2099	165	5prime_partial	cinv2_arath ame: full=alkaline neutral invertase cinv2 ame: full=cytosolic invertase 2	2.37241e-58			-0.328147	0.179644	0.754162	0.499564	0.657784	0.422	0.1	-0.870013	1.3436	0.929	0.0107233	0.242366	-0.950966	0.763708	-0.0243163	0.0729627	0.0368485	0.987113	-0.800591	2.35858	-1.43798	0.999865	0.0886422	0.539	NA	0.1613	NA	NA	NA	NA	NO	NO	NO
comp100780_c0	45	3602	648	complete	clcb_arath ame: full=chloride channel protein clc-b short= -b ame: full=cbs domain-containing protein cbsclc7	0			0.73088	NA	-0.11429	0.00777133	NA	0.957	0.54	NA	0.114779	0.21	NA	0.99866	0.864353	NA	-0.525726	0.0305453	NA	0.770824	0.357407	NA	-0.834489	0.999865	NA	1	NA	0.2399	NA	NA	NA	NA	NO	NO	NO
comp100781_c3	29	4592	846	complete	twih_arath ame: full=twinkle homolog chloroplastic mitochondrial ame: full=d helicase ame: full=d primase flags: precursor	0			-0.225823	0.244892	0.0917645	0.412746	0.127032	0.903949	-0.17	0.334234	-0.0918841	0.764	0.0591132	0.99866	-0.305085	0.158973	0.174474	0.481767	0.580674	0.823373	0.0812799	-0.230107	0.19908	0.999865	0.727942	0.999702	NA	0.5875	NA	NA	NA	NA	NO	NO	NO
comp100782_c0	11	2322	520	3prime_partial	trm52_arath ame: full=tr (guanine -n1)-methyltransferase 2 ame: full=m1g-methyltransferase 2 ame: full=tr	7.10061e-168	tyw23_orysj ame: full=tr wybutosine-synthesizing protein 2 3 4 includes: ame: full=tr wybutosine-synthesizing protein 3 homolog includes: ame: full=tr wybutosine synthesizing protein 2 homolog	3.84713e-09	0.436255	0.122136	-0.0993311	0.023832	0.509117	0.923349	0.41	0.166665	0.163056	0.127	0.417431	0.997507	0.464197	0.0829401	-0.318513	0.159169	0.801466	0.738162	-0.0289227	-0.325732	-0.452591	0.999865	0.605532	0.999702	Inf (no dS)	0.406033	0.00101941	1	1	0	NO	NO	NO
comp100783_c0	4	2602	489	complete	pglr3_arath ame: full=probable polygalacturose at3g15720 short=pg ame: full=pectise at3g15720 flags: precursor	9.21564e-29			-0.168278	0.380643	0.71388	0.505895	0.0762263	0.250969	-0.14	0.16645	0.0399298	0.767	0.558723	0.99866	-0.227469	0.512652	0.879557	0.556189	0.0799416	0.159335	-0.0838483	0.466158	0.74237	0.999865	0.538167	0.999702	Inf (no dS)	0.0854333	0.000798521	0	0	0	NO	NO	NO
comp100784_c3	3	717	134	3prime_partial	plt5_arath ame: full=polyol transporter 5 ame: full=protein polyol transporter 5 short= 5 ame: full=sugar-proton symporter plt5	1.68707e-27			0.318548	-0.645696	-0.488003	0.432505	0.00910037	0.465152	0.54	-0.620271	-0.622662	0.402	0.0203849	0.678712	0.0407856	-0.699393	-0.349025	0.95436	0.0698283	0.709019	0.150793	-0.0222465	0.207187	0.999865	0.991578	0.999702	NA	NA	NA	NA	NA	NA	NO	NO	NO
comp100785_c0	60	3448	405	3prime_partial					-0.198057	0.0778256	-0.0707444	0.500598	0.831483	0.95359	0.04	0.581609	-0.0476872	0.954	0.0106617	0.99866	-0.437964	-0.629773	-0.0611267	0.27336	0.0725357	0.964994	-0.0282141	-1.07702	0.065583	0.999865	0.0560225	0.999702	NA	0.0017	NA	NA	NA	NA	NO	NO	NO
comp100788_c0	41	4066	597	complete					0.388889	-0.195295	0.386274	0.106635	0.62855	0.527061	0.32	-0.915264	0.442696	0.451	0.0106574	0.805611	0.468264	0.334044	0.372629	0.212917	0.531415	0.659133	0.441996	1.26479	0.0161167	0.999865	0.314312	0.999702	NA	NA	NA	NA	NA	NA	NO	NO	NO
comp100791_c0	2	5058	477	complete					1.17089	1.15488	0.651513	7.47e-11	3.65e-12	0.190641	0.85	1.29822	0.532149	0.000253	6.61285e-14	0.742074	1.46573	1.02743	0.757161	1.41589e-09	3.75427e-06	0.183842	0.42725	-0.356006	0.309419	0.999865	0.630581	0.999702	NA	1	NA	NA	NA	NA	NO	NO	NO
comp100794_c0	1	492							0.220298	NA	NA	0.605578	NA	NA	0.39	NA	NA	0.593	NA	NA	-0.0304967	NA	NA	0.966134	NA	NA	-0.102203	NA	NA	0.999865	NA	NA	NA	NA	NA	NA	NA	NA	NO	NO	NO
comp100794_c2	20	4013	540	complete	xb32_arath ame: full=e3 ubiquitin-protein ligase xbat32 ame: full=ankyrin repeat domain and ring finger-containing protein xbat32 ame: full=protein xb3 homolog 2	0	xb32_orysj ame: full=probable e3 ubiquitin-protein ligase xbos32 ame: full=ankyrin repeat domain and ring finger-containing protein xbos32 ame: full=xb3 protein homolog 2	0	-0.368579	-0.0416197	0.198373	0.0476824	0.806768	0.741016	-0.38	-0.122102	0.183981	0.246	0.462313	0.989181	-0.380674	0.0442239	0.200502	0.227556	0.875136	0.809877	0.0099011	0.182735	0.00124333	0.999865	0.796276	0.999702	NA	1	NA	NA	NA	NA	NO	NO	NO
comp100794_c5	4	2229	565	complete	epn1_arath ame: full=clathrin interactor epsin 1 ame: full=epsin-related 1	2.0881e-153			-0.259008	0.273615	0.416394	0.395072	0.182105	0.441701	-0.17	0.00493666	0.0544737	0.747	0.984802	0.99866	-0.277288	0.492691	0.610003	0.577325	0.0791815	0.298609	0.423133	0.542955	0.544919	0.999865	0.504566	0.999702	Inf (no dS)	0.21748	0.00128565	1	1	0	NO	NO	NO
comp100795_c0	18	4382	163	complete	r10a1_arath ame: full=60s ribosomal protein l10a-1	1.24684e-81			0.130499	0.567959	0.404004	0.597318	0.00107961	0.44035	0.16	0.676519	0.498979	0.73	0.000438069	0.769262	0.098896	0.490196	0.337794	0.817004	0.0577738	0.640993	-0.085611	-0.161645	-0.114712	0.999865	0.844614	0.999702	NA	NA	NA	NA	NA	NA	NO	NO	NO
comp100795_c2	4	486			r10a1_arath ame: full=60s ribosomal protein l10a-1	1.72987e-39			0.575694	1.04563	0.416836	0.000277046	5.83e-10	0.463641	0.61	1.0811	0.463314	0.0119	2.48773e-07	0.820706	0.534687	1.00483	0.369749	0.0515772	5.6658e-05	0.644233	-0.0858829	-0.0758406	-0.0882923	0.999865	0.936598	0.999702	NA	NA	NA	NA	NA	NA	NO	NO	NO
comp100796_c0	45	3380	301	5prime_partial	pur3_arath ame: full=phosphoribosylglycimide chloroplastic ame: full=5 -phosphoribosylglycimide transformylase ame: full=gar transformylase short=gart flags: precursor	2.05362e-06			-0.770498	-2.195	-1.05308	0.0774271	5.08e-10	0.263092	-0.29	-2.05217	-1.41517	0.743	4.53521e-06	0.62322	-1.09307	-2.31162	-1.01446	0.0917039	5.81016e-05	0.324873	0.094436	0.214067	0.375638	0.999865	0.855771	0.999702	NA	NA	NA	NA	NA	NA	NO	NO	NO
comp100797_c0	2	1949	565	5prime_partial	aspl2_arath ame: full=aspartic proteise-like protein 2 flags: precursor	3.03613e-42	asp1_orysj ame: full=aspartic proteise asp1 short=osap1 short= sp1 ame: full=nucellin-like protein flags: precursor	1.79831e-85	0.106252	0.25909	-0.60615	0.721375	0.0973209	0.251	-0.09	0.346878	-0.427608	0.87	0.0365524	0.864483	0.300471	0.174389	-0.778859	0.497304	0.514523	0.233589	0.0428793	-0.0913705	-0.398128	0.999865	0.914963	1	NA	NA	NA	NA	NA	NA	NO	NO	NO
comp100797_c2	42	6815	797	complete	rh31_arath ame: full=dead-box atp-dependent r helicase 31	3.48798e-179	rh31_orysj ame: full=dead-box atp-dependent r helicase 31	0	-0.185965	-0.248518	-0.303974	0.362952	0.304603	0.618998	-0.25	-0.210095	-0.371208	0.49	0.472921	0.895176	-0.115886	-0.305676	-0.257568	0.757152	0.448383	0.771888	0.154912	-0.563426	0.145567	0.999865	0.309644	0.999702	NA	0.7288	NA	NA	NA	NA	NO	NO	NO
comp100801_c0	17	3500	549	5prime_partial	kdsa1_arath ame: full=2-dehydro-3-deoxyphosphooctote aldolase 1 ame: full=3-deoxy-d-manno-octulosonic acid 8-phosphate synthase ame: full=kdo-8-phosphate synthase 1 short= 1 short=kdo 8-p synthase short=kdops ame: full=phospho-2-dehydro-3-deoxyoctote aldolase	2.82008e-178			-0.593626	0.317271	0.150491	0.0108422	0.0531	0.916989	-0.47	0.288224	-0.619178	0.259	0.133048	0.779485	-0.735181	0.359206	0.409181	0.0352238	0.159562	0.761424	0.0766802	0.0506934	0.84291	0.999865	0.959	0.999702	Inf (no dS)	0.515367	0.00112325	1	1	0	NO	NO	NO
comp100802_c0	15	5998	384	complete	syno_arath ame: full=asparagine--tr chloroplastic mitochondrial ame: full=asparaginyl-tr synthetase short= flags: precursor	9.53273e-08	syk_orysj ame: full=lysine--tr ligase ame: full=lysyl-tr synthetase short=	3.50824e-07	-0.00939618	0.39793	-0.241743	0.977311	0.0481238	0.70737	0.12	0.483376	-0.177042	0.805	0.017496	0.995066	-0.138185	0.39249	-0.301128	0.752997	0.165651	0.722693	-0.124551	-0.32819	-0.128236	0.999865	0.681323	0.999702	NA	0.8889	NA	NA	NA	NA	NO	NO	NO
comp100802_c2	5	2173	659	3prime_partial	y3985_arath ame: full=btb poz domain-containing protein at3g19850	1.78441e-159	nph3_orysj ame: full=coleoptile phototropism protein 1 ame: full=btb poz domain-containing protein cpt1 ame: full=non-phototropic hypocotyl 3-like protein short=nph3-like protein	7.05797e-32	0.867418	0.11707	0.330915	2.83e-05	0.691952	0.609075	0.93	-0.195528	0.672822	0.000826	0.460473	0.412997	0.806893	0.34473	0.00671397	0.0129083	0.385377	0.996369	-0.32157	0.506519	-0.596471	0.999865	0.565762	0.986431	Inf (no dS)	0.444433	0.00101163	1	1	0	NO	NO	NO
comp100803_c4	37	2381	126	5prime_partial					-2.07726	NA	NA	2.13e-08	NA	NA	-1.58	NA	NA	0.000289	NA	NA	-2.29038	NA	NA	9.78212e-06	NA	NA	0.386306	NA	NA	0.999865	NA	NA	NA	NA	NA	NA	NA	NA	NO	NO	NO
comp100804_c1	39	3703	128	complete	cysc1_arath ame: full=bifunctiol l-3-cyanoalanine synthase cysteine synthase mitochondrial ame: full=beta-substituted ala synthase 3 1 short=arath-bsas3 1 ame: full=cysteine synthase c1 short= 1 ame: full=o-acetylserine -lyase 5 flags: precursor	2.81924e-13	cysk1_orysj ame: full=cysteine synthase short=csase ame: full=o-acetylserine -lyase short=oas-tl ame: full=o-acetylserine sulfhydrylase	1.58394e-12	0.337749	-0.15872	-0.147956	0.240081	0.593908	0.902997	0.47	-0.190087	-0.392881	0.245	0.492297	0.952729	0.141937	-0.0900448	0.0490976	0.794425	0.874744	0.974099	-0.451904	-0.0147534	0.597332	0.999865	0.993696	0.999702	NA	NA	NA	NA	NA	NA	NO	NO	NO
comp100805_c1	7	1109			ksg1_arath ame: full=shaggy-related protein kise alpha ame: full=ask-alpha	1.25847e-41			0.7191	1.34279	0.348114	0.00370451	1.89e-10	0.626215	0.76	0.889248	0.16486	0.0473	0.000372578	0.99866	0.664918	1.5583	0.363824	0.112006	1.0635e-10	0.670396	-0.0776822	0.798314	0.0977606	0.999865	0.391477	0.999702	NA	NA	NA	NA	NA	NA	NO	NO	NO
comp100805_c2	10	1478	133	complete					1.04268	-0.433941	-0.803313	0.00079596	0.385	0.569139	0.69	-1.51881	-0.89449	0.0758	0.00605247	0.949802	1.44118	0.0375667	-0.666748	0.00196393	0.961004	0.711668	-0.0914165	3.42708	0.32153	0.999865	0.14	0.999702	NA	NA	NA	NA	NA	NA	NO	NO	NO
comp100805_c4	7	2280	124	complete	acpm2_arath ame: full=acyl carrier protein mitochondrial ame: full= -2 short=acp ame: full=dh-ubiquinone oxidoreductase kda subunit flags: precursor	2.75733e-18			-0.457109	0.428983	0.478277	0.155135	0.0274439	0.408965	-0.22	0.65731	0.469081	0.744	0.00109824	0.847223	-0.739465	0.20808	0.529613	0.120233	0.514331	0.485704	-0.243193	-0.41596	0.189615	0.999865	0.49564	0.999702	NA	NA	NA	NA	NA	NA	NO	NO	NO
comp100806_c0	19	3063	282	complete	cesa7_arath ame: full=cellulose synthase a catalytic subunit 7	2.55397e-90	cesa8_orysj ame: full=probable cellulose synthase a catalytic subunit 8	2.42881e-105	-0.111146	-0.0778328	-0.998186	0.842286	0.780691	0.171334	0.31	0.0804532	-1.33492	0.714	0.819618	0.398335	-0.654094	-0.214365	-1.03143	0.351033	0.57821	0.258532	-0.862807	0.093337	0.211424	0.999865	0.922803	0.999702	NA	0	NA	NA	NA	NA	NO	NO	NO
comp100806_c1	21	6103	1219	complete	smc1_arath ame: full=structural maintence of chromosomes protein 1 short=smc protein 1 short=smc-1 ame: full=chromosome segregation protein smc-1 ame: full=cohesin complex subunit smc-1 ame: full=protein titan8	0			0.192445	0.0588141	-0.0682978	0.379306	0.779921	0.937359	0.07	0.0809953	-0.0983212	0.889	0.73577	0.99866	0.366847	0.0190158	-0.0623664	0.240118	0.961428	0.954555	0.290868	0.0317998	-0.0775458	0.999865	0.977348	0.999702	NA	1	NA	NA	NA	NA	NO	NO	NO
comp100807_c0	47	6498	905	complete					-0.0399594	-0.027079	0.0856819	0.861894	0.9003	0.915633	-0.22	-0.0961919	-0.0369819	0.493	0.656854	0.99866	0.122005	0.0157102	0.146616	0.731729	0.967709	0.868008	0.276776	0.276822	0.120358	0.999865	0.718623	0.999702	NA	0.78945	NA	NA	NA	NA	NO	NO	NO
comp100808_c1	55	4252	792	5prime_partial					-0.347015	0.101752	0.154102	0.522291	0.643372	0.813993	0.16	-0.225353	0.201551	0.888	0.251312	0.984073	-0.877526	0.337144	0.0917014	0.134815	0.190274	0.92189	-0.245744	0.73727	-0.138439	0.999865	0.275249	0.999702	Inf (no dS)	0.0978143	0.00269814	1	1	0	NO	NO	NO
comp100809_c0	83	4928	574	complete	Y1491_ARATHRecme: Full=Uncharacterized protein At1g04910	3.89221e-80			-0.547623	0.0943108	-0.236464	0.274812	0.763105	0.793297	-0.01	-0.631262	-0.554883	0.992	0.00263729	0.873793	-1.19824	0.708265	-0.0390451	0.0317055	0.0188385	0.976091	-0.471938	0.979799	0.628473	0.999865	0.119306	0.97262	NA	0.6477	NA	NA	NA	NA	NO	NO	NO
comp100809_c1	3	869			c90_arath ame: full=c domain-containing protein 90 short=ac090	2.89509e-75	c68_orysj ame: full=c domain-containing protein 68 short=oc068	1.72137e-34	NA	-1.35121	NA	NA	0.00134789	NA	NA	-1.41953	NA	NA	0.00711389	NA	NA	-1.19158	NA	NA	0.0695263	NA	NA	-0.17468	NA	NA	0.914963	NA	NA	NA	NA	NA	NA	NA	NO	NO	NO
comp100810_c0	33	3232	185	5prime_partial					0.604262	0.138197	0.901717	0.00264572	0.637739	0.180891	0.43	0.125931	0.718475	0.142	0.655681	0.789656	0.799457	0.137116	0.867015	0.0108744	0.77956	0.218478	0.0887564	0.077444	0.0698629	0.999865	0.958978	0.999702	NA	NA	NA	NA	NA	NA	NO	NO	NO
comp100811_c0	24	5451	297	complete	apt2_arath ame: full=adenine phosphoribosyltransferase 2 short=aprt 2	3.89131e-77			0.246734	-0.190921	-0.609115	0.389907	0.41616	0.308262	0.14	-0.0626901	-0.385081	0.815	0.830123	0.863028	0.349908	-0.316382	-0.752696	0.449106	0.342467	0.342806	-0.0927757	-0.257983	-0.262985	0.999865	0.791684	0.999702	NA	1	NA	NA	NA	NA	NO	NO	NO
comp100812_c0	21	2784	516	complete	stp4_arath ame: full=sugar transport protein 4 ame: full=hexose transporter 4	1.11139e-145			0.110186	0.673453	-0.216788	0.676644	0.162661	0.850145	0.05	1.27201	-0.701263	0.926	0.00132318	0.67678	0.161203	-0.356442	0.132469	0.720722	0.447697	0.925302	-0.00652128	-1.79805	0.812706	0.999865	0.0138596	0.893101	Inf (no dS)	0.0261714	0.00326342	1	1	0	NO	NO	NO
comp100813_c0	2	3974	695	complete	big1_arath ame: full=brefeldin a-inhibited guanine nucleotide-exchange protein 1 short=big1 ame: full=arf guanine-nucleotide exchange factor big1	0			-0.292314	-0.0836226	0.0614685	0.276916	0.678868	0.947697	-0.27	-0.252686	-0.156109	0.576	0.189511	0.995066	-0.262177	0.07729	0.198961	0.578159	0.819742	0.817733	0.419654	0.475834	0.29861	0.999865	0.454032	0.999702	Inf (no dS)	0.779133	0.001247	0.597	0.6211	0.0241	NO	NO	NO
comp100813_c1	27	5248	540	5prime_partial	cp511_arath ame: full=sterol 14-demethylase ame: full=cytochrome p450 51a2 ame: full=cytochrome p450 51g1 short= 51 ame: full=obtusifoliol 14-demethylase ame: full=protein embryo defective 1738	0	abah3_orysj ame: full=abscisic acid 8 -hydroxylase 3 short=aba 8 -hydroxylase 3 ame: full=cytochrome p450 707a7 ame: full= 8ox3	9.04759e-24	-0.411886	-0.0736962	-0.431226	0.0878601	0.748022	0.500618	-0.39	0.0853668	-0.608371	0.345	0.671979	0.769853	-0.451741	-0.254562	-0.295934	0.267092	0.429534	0.753434	-0.0831665	-0.358957	0.425008	0.999865	0.555394	0.999702	NA	0.5882	NA	NA	NA	NA	NO	NO	NO
comp100815_c0	5	1845	370	complete	ach12_arath ame: full=1-aminocyclopropane-1-carboxylate oxidase homolog 12	2.05249e-118	acco1_orysi ame: full=1-aminocyclopropane-1-carboxylate oxidase 1 short=acc oxidase 1 ame: full=ethylene-forming enzyme short=efe	3.04381e-36	0.139551	NA	-0.420376	0.763941	NA	0.74688	0.47	NA	-0.841434	0.473	NA	0.83624	-0.21894	NA	-0.14829	0.711127	NA	0.947747	-0.326523	NA	0.626642	0.999865	NA	0.986897	Inf (no dS)	0.1087	0.00168118	0	0	0	NO	NO	NO
comp100816_c0	8	2477	332	5prime_partial					-0.210168	1.02145	0.417085	0.555589	1.89e-05	0.474573	-0.5	0.908703	0.329529	0.325	0.00141149	0.938726	0.110229	1.2129	0.413166	0.857108	9.85076e-05	0.609437	0.152166	-0.187006	0.0182197	0.999865	0.869329	0.999702	Inf (no dS)	0.1111	0.00150602	0	0	0	NO	NO	NO
comp100820_c0	12	3013	521	complete	Y1491_ARATHRecme: Full=Uncharacterized protein At1g04910	6.41282e-80			-0.105689	-0.183914	0.748297	0.848369	0.428442	0.157112	0.17	-0.391726	0.476129	0.872	0.13519	0.851422	-0.459542	-0.0616988	0.930963	0.506469	0.88466	0.129147	-0.0402827	0.384074	0.546718	0.999865	0.662787	0.999702	Inf (no dS)	0.32415	0.0011623	1	1	0	NO	NO	NO
comp100821_c0	16	2810	616	5prime_partial	rh39_arath ame: full=dead-box atp-dependent r helicase 39	7.0594e-173	rh39_orysj ame: full=dead-box atp-dependent r helicase 39	0	-0.151574	0.30377	-0.343897	0.454155	0.130416	0.537306	-0.17	0.530507	-0.150173	0.642	0.00502578	0.99866	-0.128585	0.0580449	-0.453348	0.724889	0.859657	0.475519	-0.104176	-0.640355	-0.191812	0.999865	0.273858	0.999702	NA	NA	NA	NA	NA	NA	NO	NO	NO
comp100821_c2	12	2849	578	complete	fbl15_arath ame: full=f-box lrr-repeat protein 15	3.60097e-06			0.226461	-0.0990953	0.122606	0.315427	0.683629	0.881178	0.02	0.0825302	0.159202	0.979	0.759952	0.995066	0.434158	-0.252071	0.0881047	0.166842	0.452147	0.937023	0.366351	-0.110998	-0.07816	0.999865	0.914655	0.999702	NA	1	NA	NA	NA	NA	NO	NO	NO
comp100822_c0	21	5503	580	complete					-0.253829	-0.179684	0.545616	0.490159	0.613231	0.461	0.01	-0.0164997	0.162535	0.99	0.967189	0.99866	-0.528752	-0.258479	0.809826	0.274597	0.66731	0.285072	0.00734518	-0.33491	0.788512	0.999865	0.724296	0.827	NA	NA	NA	NA	NA	NA	NO	NO	NO
comp100823_c0	8	4694	1128	complete	rpk2_arath ame: full=lrr receptor-like serine threonine-protein kise rpk2 ame: full=protein toadstool 2 ame: full=receptor-like protein kise 2 flags: precursor	0	fon1_orysj ame: full=leucine-rich repeat receptor-like kise protein floral organ number1 short= 1 ame: full=clv1-like lrr receptor kise flags: precursor	9.82115e-90	0.374074	0.017657	-0.346708	0.0944308	0.955482	0.429593	0.31	-0.563214	-0.36398	0.421	0.0240716	0.83624	0.409073	0.428222	-0.345955	0.261066	0.135706	0.596957	-0.0254314	1.14734	-0.0213922	0.999865	0.0847822	0.999702	Inf (no dS)	0.21798	0.000654634	0.2163	0.2647	0.0484	NO	NO	NO
comp100826_c0	12	1311	163	complete	ca4_arath ame: full=chlorophyll a-b binding protein chloroplastic ame: full=lhci type iii cab-4 flags: precursor	1.61469e-42	cb23_orysj ame: full=chlorophyll a-b binding chloroplastic ame: full=lhcii type i cab short=lhcp flags: precursor	1.71576e-32	0.919061	1.70656	NA	0.0120287	0.000171574	NA	1.39	2.06012	NA	0.000985	1.79113e-07	NA	0.370668	1.49569	NA	0.550071	0.00946842	NA	-0.832698	-0.843658	NA	0.999865	0.519964	NA	NA	0.1613	NA	NA	NA	NA	NO	NO	NO
comp100827_c2	6	3400	967	5prime_partial					-0.183468	0.135242	0.0224494	0.464266	0.554656	0.985378	-0.24	0.357801	0.0641835	0.569	0.100451	0.99866	-0.123679	-0.124286	0.0122324	0.779226	0.733972	0.991043	-0.225867	-0.601065	0.0242513	0.999865	0.300709	0.999702	Inf (no dN)	0.548617	0.00138684	0.0893	0.0953	0.006	NO	NO	NO
comp100828_c0	7	2416	416	complete	dj3_arath ame: full=chaperone protein dj 3 short= ja3 short= 3 flags: precursor	0			-0.329546	0.146067	0.0860322	0.277502	0.595492	0.937113	-0.42	-0.0695986	-0.186057	0.445	0.795073	0.995066	-0.239625	0.377505	0.287492	0.628029	0.357088	0.761688	0.303082	0.308916	0.522871	0.999865	0.801814	0.999702	NA	0.16665	NA	NA	NA	NA	NO	NO	NO
comp100829_c0	24	5226	360	complete					0.282204	0.0730831	0.113619	0.267248	0.751289	0.912	0.09	-0.057543	-0.0350252	0.875	0.822689	0.99866	0.52043	0.137017	0.112044	0.174608	0.689481	0.918027	0.189775	0.178181	0.0372699	0.999865	0.877078	1	NA	0.0869	NA	NA	NA	NA	NO	NO	NO
comp100830_c0	70	3298	479	complete	sdn3_arath ame: full=small r degrading nuclease 3	3.30299e-113			-0.0688979	0.195521	0.230534	0.752126	0.256125	0.686248	-0.17	0.0562735	0.0756455	0.625	0.779851	0.99866	0.0383639	0.341732	0.332919	0.920459	0.176512	0.62201	0.141493	0.0976872	0.218073	0.999865	0.920645	0.999702	NA	0.1489	NA	NA	NA	NA	NO	NO	NO
comp100832_c0	16	3769	283	3prime_partial	gdt13_arath ame: full=gdt1-like protein 3 flags: precursor	6.01925e-94	gdt14_orysi ame: full=gdt1-like protein 4 flags: precursor	4.38237e-112	-0.832539	-0.282785	0.0615815	0.00298443	0.134193	0.955607	-0.54	-0.372696	-0.347258	0.29	0.0828099	0.938726	-1.18106	-0.215	0.251155	0.00220855	0.502747	0.786044	-0.120126	0.293044	0.567051	0.999865	0.726054	0.999702	NA	0.49925	NA	NA	NA	NA	NO	NO	NO
comp100832_c1	1	353							-0.655943	0.190624	0.013961	0.000258925	0.342911	0.99123	-0.73	0.245153	-0.027036	0.00566	0.322553	0.99866	-0.581562	0.158449	0.0291397	0.066226	0.62521	0.977488	-0.136478	0.149341	0.0985611	0.999865	0.869607	0.999702	NA	NA	NA	NA	NA	NA	NO	NO	NO
comp100832_c3	3	2202	685	5prime_partial	fb84_arath ame: full=f-box protein at1g70590	3.5129e-06			-0.274722	-0.0838363	-0.0438818	0.272012	0.690821	0.964772	-0.2	-0.224969	0.173898	0.691	0.274503	0.995066	-0.387949	0.0149483	-0.232345	0.331523	0.970656	0.7527	-0.108904	0.150505	-0.378877	0.999865	0.871377	0.999702	Inf (no dS)	0.6445	0.00119221	0.2854	0.3139	0.0285	NO	NO	NO
comp100834_c1	11	5585	884	3prime_partial	ycf1_arath ame: full= membrane protein ycf1	0			0.115733	0.0515279	-0.452732	0.62849	0.884251	0.533227	0.16	0.163793	-0.600692	0.695	0.637201	0.873793	0.105968	0.0113754	-0.322166	0.792401	0.981755	0.754567	-0.089961	-0.0941635	0.407374	0.999865	0.948105	0.999702	NA	NA	NA	NA	NA	NA	NO	NO	NO
comp100835_c1	33	4009	595	complete					-0.192144	0.00871007	0.756291	0.344252	0.982916	0.167711	-0.24	-0.409711	0.910248	0.488	0.271124	0.371842	-0.154735	0.273635	0.586137	0.682845	0.521707	0.438305	0.131721	1.35954	-0.372625	0.999865	0.115488	0.999702	Inf (no dS)	0.061	0.00181173	1	1	0	NO	NO	NO
comp100836_c0	12	3205							0.160992	0.29609	0.0784835	0.659629	0.196341	0.932758	0.38	0.561252	0.0440109	0.453	0.00876873	0.99866	-0.133013	0.0116715	0.127961	0.813533	0.980414	0.897069	-0.604961	-0.551179	0.176276	0.999865	0.402032	0.999702	NA	NA	NA	NA	NA	NA	NO	NO	NO
comp100837_c0	23	7032	637	complete	ppi1_arath ame: full=proton pump-interactor 1	5.20743e-131			-0.258511	-0.581622	-0.235443	0.492249	0.000197477	0.682463	-0.08	-0.463892	-0.360365	0.928	0.0128203	0.859526	-0.513682	-0.727375	-0.136436	0.229943	0.00210318	0.8914	-0.207484	-0.18513	0.240651	0.999865	0.825716	0.999702	NA	1	NA	NA	NA	NA	NO	NO	NO
comp100838_c0	16	5090	138	complete					0.354609	0.0301727	0.323069	0.104146	0.931807	0.769792	0.34	-0.028187	-0.0121076	0.307	0.934969	0.99957	0.383961	0.0171669	0.432544	0.289392	0.97813	0.634834	-0.0529062	0.148426	0.439749	0.999865	0.929418	0.999702	NA	NA	NA	NA	NA	NA	NO	NO	NO
comp100839_c0	8	2089	372	complete					-0.436602	-0.129173	-0.18862	0.0694966	0.48597	0.770458	-0.34	-0.265843	-0.457027	0.424	0.184031	0.730596	-0.516497	-0.0277098	-0.0603459	0.172739	0.932766	0.953773	0.209562	0.464773	0.307803	0.999865	0.481207	0.999702	Inf (no dS)	0.225	0.00219534	0	0	0	NO	NO	NO
comp100840_c0	34	3402	179	complete					0.284116	-0.372726	0.257378	0.551867	0.135371	0.835	0.13	-0.389531	-0.173241	0.887	0.203348	0.99866	0.270451	-0.436078	0.256874	0.705659	0.212487	0.815796	0.0418018	0.0837828	0.300897	0.999865	0.957085	1	NA	NA	NA	NA	NA	NA	NO	NO	NO
comp100841_c0	2	584							-0.77561	-0.498842	0.032157	0.00109211	0.0127259	0.98	-0.73	-0.563463	-0.24452	0.0577	0.0244412	0.990844	-0.856582	-0.42333	0.159931	0.0220495	0.157758	0.884151	-0.1633	0.474235	0.401195	0.999865	0.50609	1	NA	NA	NA	NA	NA	NA	NO	NO	NO
comp100841_c1	2	3309	1065	5prime_partial					-0.149555	-0.124347	-0.0101412	0.567143	0.569114	0.992851	-0.22	-0.154904	0.0886304	0.628	0.519343	0.99866	-0.066225	-0.148842	-0.104625	0.890396	0.678889	0.920384	0.262976	0.0339452	-0.239554	0.999865	0.976359	0.999702	Inf (no dS)	0.1631	0.000719875	0	0	0	NO	NO	NO
comp100843_c1	18	2462	198	interl	pxl1_arath ame: full=leucine-rich repeat receptor-like protein kise pxl1 ame: full=protein phloem intercalated with xylem-like 1 flags: precursor	1.13132e-19	fon1_orysj ame: full=leucine-rich repeat receptor-like kise protein floral organ number1 short= 1 ame: full=clv1-like lrr receptor kise flags: precursor	1.31978e-10	0.956929	1.11957	NA	0.0068219	0.0159444	NA	1.04	0.780367	NA	0.0248	0.0582967	NA	0.852053	1.75305	NA	0.159612	0.00815529	NA	-0.376763	0.633364	NA	0.999865	0.529213	NA	Inf (no dS)	0.0916	0.00171507	0	0	0	NO	NO	NO
comp100844_c0	4	4442	253	complete	rnhx1_arath ame: full= ribonuclease h protein at1g65750	6.70667e-10			0.455014	-0.990765	0.168902	0.0352903	1.8e-05	0.902997	0.45	-1.08728	0.0495514	0.165	1.18688e-05	0.99866	0.453821	-0.948789	0.1894	0.215654	0.00801794	0.893529	-0.132867	0.202244	0.126478	0.999865	0.892488	0.999702	NA	1	NA	NA	NA	NA	NO	NO	NO
comp100844_c1	3	1632							-0.0043958	0.702481	0.625758	0.989816	0.00553478	0.190621	0.05	0.743444	0.372559	0.925	0.00483654	0.892509	-0.118044	0.744729	0.758208	0.782505	0.0636291	0.204088	-0.0377413	-0.174628	0.313347	0.999865	0.877102	0.999702	NA	NA	NA	NA	NA	NA	NO	NO	NO
comp100844_c4	2	6138							0.663168	NA	1.50612	0.0131055	NA	0.0521347	0.65	NA	1.06118	0.102	NA	0.637403	0.701318	NA	1.63715	0.0927129	NA	0.0222447	0.190337	NA	0.545065	0.999865	NA	0.999702	NA	NA	NA	NA	NA	NA	NO	NO	NO
comp100845_c0	33	5587	309	complete	arc1b_arath ame: full=actin-related protein 2 3 complex subunit 1b ame: full=actin-related protein c1 ame: full=actin-related protein c1b ame: full=arp2 3 complex 41 kda subunit ame: full=p41-arc	2.97735e-175			0.432549	0.180853	0.302859	0.0235901	0.318792	0.736671	0.49	0.0549672	-0.173084	0.0635	0.824047	0.99866	0.356946	0.243242	0.454688	0.285065	0.385944	0.573041	-0.0893232	0.257198	0.625064	0.999865	0.765723	0.999702	NA	NA	NA	NA	NA	NA	NO	NO	NO
comp100846_c0	29	3246	499	complete					-0.181703	-0.34013	-0.0940049	0.415532	0.0578812	0.916011	-0.24	-0.202423	-0.131068	0.525	0.302762	0.99866	-0.103794	-0.500017	-0.0639205	0.808644	0.067443	0.955003	0.099265	-0.272297	0.124652	0.999865	0.73609	0.999702	Inf (no dS)	0.25272	0.00151785	0.0369	0.0415	0.0046	NO	NO	NO
comp100848_c1	19	4397	249	5prime_partial	raa1f_arath ame: full=ras-related protein raba1f short= 1f	2.74152e-147	ric2_orysj ame: full=ras-related protein ric2	7.09415e-124	-0.201263	0.186605	0.321659	0.517255	0.307	0.53747	-0.01	0.00618012	0.200678	0.99	0.977177	0.986873	-0.472972	0.403516	0.396922	0.223991	0.111552	0.556526	-0.207844	0.235946	0.198001	0.999865	0.77	0.999702	Inf (no dN)	0.444433	0.00267738	0	0	0	NO	NO	NO
comp100848_c2	1	785							NA	-0.154405	-0.164145	NA	0.574173	0.847269	NA	-0.294854	0.0251495	NA	0.26376	0.99866	NA	0.0573591	-0.235366	NA	0.91291	0.801138	NA	0.275558	-0.0702864	NA	0.78377	0.999702	NA	NA	NA	NA	NA	NA	NO	NO	NO
comp100849_c0	47	5022	804	complete	exoc6_arath ame: full=probable exocyst complex component 6 ame: full=exocyst complex component sec15	0			-1.02719	0.36345	-0.00884527	0.0319948	0.202352	0.995	-0.91	0.394052	-0.16778	0.276	0.139822	0.995066	-1.29075	0.258386	0.123303	0.0776939	0.620615	0.91117	-0.364718	-0.219495	0.341998	0.999865	0.887988	1	Inf (no dS)	0.42864	0.00127372	1	1	0	NO	NO	NO
comp100850_c0	14	6182	648	complete	oep80_arath ame: full=outer envelope protein chloroplastic ame: full=chloroplastic outer envelope protein of 80 kda short= 80 ame: full=protein toc75-v short= oc75-v	2.56631e-61	oep80_orysj ame: full=outer envelope protein chloroplastic ame: full=chloroplastic outer envelope protein of 80 kda short= 80	5.5743e-58	-0.0343486	-0.425051	-0.544423	0.915565	0.31728	0.495705	0.15	-1.4973	-0.988451	0.776	1.61277e-06	0.666694	-0.281309	0.451034	-0.339162	0.433537	0.494879	0.780418	-0.330502	1.37152	0.706956	0.999865	0.219293	0.986431	Inf (no dS)	0.490767	0.00184328	0.5411	0.5957	0.0546	NO	NO	NO
comp100851_c0	7	2901	742	complete	pp143_arath ame: full= pentatricopeptide repeat-containing protein at2g02150	0	rf1_orysi ame: full=protein mitochondrial ame: full=fertility restorer ame: full=protein ppr ame: full=restorer for cms flags: precursor	1.93731e-73	0.627559	0.457293	0.0426575	0.0105316	0.0103956	0.968311	0.31	0.419043	-0.00331155	0.488	0.0405668	0.99957	0.936804	0.439723	0.0497051	0.00760843	0.12566	0.966046	0.437531	-0.0177727	0.0644867	0.999865	0.991578	0.999702	NA	1	NA	NA	NA	NA	NO	NO	NO
comp100852_c1	12	1533	241	complete	ski24_arath ame: full=f-box protein skip24 ame: full=skp1-interacting partner 24	1.41279e-54			0.284162	0.320774	-0.0146254	0.092767	0.0859731	0.989689	0.19	-0.0519465	-0.0310709	0.54	0.81033	0.99866	0.388293	0.651735	-0.03233	0.156711	0.00928819	0.975728	0.100739	0.391286	-0.0433809	0.999865	0.593207	0.999702	NA	0.2735	NA	NA	NA	NA	NO	NO	NO
comp100853_c0	13	3366	240	complete	c90c1_arath ame: full=3-epi-6-deoxocathasterone 23-monooxygese ame: full=cytochrome p450 90c1 ame: full=protein rotundifolia 3	2.18222e-177	c90d2_orysj ame: full=cytochrome p450 90d2 ame: full=c6-oxidase	3.8404e-146	-0.0957374	0.0736873	-0.350655	0.824986	0.829599	0.622035	-0.04	0.0798227	-0.0504377	0.965	0.845208	0.99866	-0.184391	0.0950117	-0.542965	0.740756	0.839914	0.505179	-0.160772	0.0252522	-0.315771	0.999865	0.990318	0.999702	NA	NA	NA	NA	NA	NA	NO	NO	NO
comp100854_c0	6	3030	116	complete	rng1l_arath ame: full=e3 ubiquitin-protein ligase ring1-like ame: full=ring finger protein 1	1.08638e-09			0.183196	-0.831436	-1.2552	0.529834	0.0323144	0.0773542	0.13	-1.79488	-1.15308	0.809	1.89318e-10	0.492715	0.21066	-0.0167834	-1.46018	0.681414	0.983423	0.139098	-0.233069	1.06117	-0.493207	0.999865	0.484288	0.999702	NA	NA	NA	NA	NA	NA	NO	NO	NO
comp100855_c0	93	4020	730	5prime_partial	sut41_arath ame: full=sulfate transporter chloroplastic ame: full=ast82 flags: precursor	0			0.255078	-0.158098	0.534165	0.367269	0.751289	0.453115	0.52	0.167166	0.439087	0.184	0.735811	0.92696	-0.102441	-0.0766175	0.500787	0.801087	0.911166	0.619998	-0.281255	-1.0288	-0.119043	0.999865	0.0948217	0.999702	0.4252	0.442067	0.00180957	0.2895	0.3182	0.0287	NO	NO	NO
comp100856_c0	8	2698	612	5prime_partial	rh51_arath ame: full=dead-box atp-dependent r helicase 51	0	rh27_orysj ame: full=dead-box atp-dependent r helicase 27	0	-0.268703	0.153694	-0.125542	0.20201	0.375805	0.853307	-0.37	0.254748	-0.198926	0.275	0.167582	0.985443	-0.131666	0.0523159	-0.0678618	0.743843	0.872108	0.946236	0.172213	-0.0933778	0.169717	0.999865	0.912743	0.999702	Inf (no dS)	0.385975	0.00130114	1	1	0	NO	NO	NO
comp100858_c0	16	3845	473	complete	pho1_arath ame: full=phosphate transporter pho1 ame: full=protein pho1 short= 1	1.91741e-25	pho12_orysj ame: full=phosphate transporter pho1-2 ame: full=protein pho1-2 short= 1 2	3.65498e-27	-0.411109	-0.317628	0.425588	0.173265	0.0969743	0.43222	-0.36	-0.621932	0.00119392	0.524	0.00133903	0.999619	-0.447726	-0.0920332	0.609278	0.371075	0.794776	0.288556	0.258347	0.532754	0.441111	0.999865	0.519646	0.999702	Inf (no dS)	0.00146	0.00167539	0	0	0	NO	NO	NO
comp100859_c1	5	1065							0.183834	-1.05426	0.303742	0.512679	2.9e-07	0.754	0.1	-1.3687	-0.147275	0.834	1.60944e-08	0.99866	0.199931	-0.748947	0.47526	0.676247	0.0193219	0.595267	-0.0842701	0.621552	0.496161	0.999865	0.326	1	NA	NA	NA	NA	NA	NA	NO	NO	NO
comp100860_c0	19	2917	416	5prime_partial	pap3_arath ame: full=probable plastid-lipid-associated protein chloroplastic short= ap3 ame: full=fibrillin-3 flags: precursor	4.11694e-103	pap3_orysj ame: full=probable plastid-lipid-associated protein chloroplastic flags: precursor	4.87616e-110	0.0898211	0.778212	-0.214214	0.716188	0.00201	0.735128	0.26	1.03424	-0.0659766	0.466	1.07358e-06	0.99866	-0.110413	0.546998	-0.302995	0.778555	0.105085	0.675808	-0.285696	-0.558412	-0.1151	0.999865	0.527	0.999702	NA	0.3125	NA	NA	NA	NA	NO	NO	NO
comp100861_c0	6	3319	923	complete					0.0570121	0.50446	0.311146	0.850072	0.0971847	0.845297	0.01	0.724985	-0.039086	0.982	0.0554241	0.99957	0.107848	0.427846	0.483614	0.823063	0.303138	0.752159	0.057516	0.53715	0.591653	0.999865	0.484288	0.999702	Inf (no dS)	0.250925	0.00116819	0.4819	0.5285	0.0467	NO	NO	NO
comp100862_c1	4	6080	679	complete	rhm1_arath ame: full=probable rhamnose biosynthetic enzyme 1	0	arae3_orysj ame: full=probable udp-arabinose 4-epimerase 3 ame: full= -3 ame: full=udp-d-xylose 4-epimerase 3 ame: full=udp-galactose 4-epimerase-like protein 3	2.29269e-25	-0.343821	0.502158	-0.171703	0.421988	0.484928	0.911	-0.01	-1.12428	-1.0374	0.992	0.0782869	0.6781	-0.803687	1.85337	0.0323038	0.094862	0.0180793	0.985054	-0.458253	2.02838	0.979708	0.999865	0.371327	1	Inf (no dS)	0.217733	0.00060001	0	0	0	NO	NO	NO
comp100863_c0	9	2144	462	complete					0.203224	0.349439	0.0710829	0.446838	0.0487695	0.948554	0.2	0.50426	0.00930198	0.695	0.00779243	0.99957	0.225526	0.208886	0.129165	0.607153	0.472659	0.911625	-0.175733	-0.391053	0.136028	0.999865	0.499579	0.999702	Inf (no dS)	0.742267	0.00175221	0.7272	0.7762	0.049	NO	NO	NO
comp100863_c1	19	5460	293	complete	lguc_arath ame: full=probable lactoylglutathione chloroplast ame: full=glyoxalase i flags: precursor	2.82894e-157	lgul_orysj ame: full=lactoylglutathione lyase ame: full=aldoketomutase ame: full=allergen glb33 ame: full=glyoxalase i short=glx i ame: full=ketone-aldehyde mutase ame: full=methylglyoxalase ame: full=pp33 ame: full=s-d-lactoylglutathione methylglyoxal lyase ame: allergen=ory s ?	1.37629e-177	-0.115449	0.315009	-0.699087	0.640813	0.12423	0.210241	-0.19	0.381567	-0.93111	0.652	0.0863203	0.342754	-0.0717536	0.292891	-0.526642	0.862478	0.362094	0.551479	0.163262	-0.252817	0.504034	0.999865	0.769379	0.999702	NA	0.8101	NA	NA	NA	NA	NO	NO	NO
comp100864_c0	32	3019	656	complete	gaut7_arath ame: full=probable galacturonosyltransferase 7 ame: full=like glycosyl transferase 7	0			-0.131817	0.0123108	0.298473	0.783567	0.972774	0.731941	0.24	-0.78056	-0.236494	0.745	0.000230931	0.995327	-0.501398	0.555142	0.509659	0.391054	0.0729249	0.488885	-0.156055	1.46539	0.749791	0.999865	0.0886422	0.999702	NA	0.7274	NA	NA	NA	NA	NO	NO	NO
comp100865_c0	7	3138	831	5prime_partial	ppr6_arath ame: full=pentatricopeptide repeat-containing protein mitochondrial flags: precursor	0	rf1_orysi ame: full=protein mitochondrial ame: full=fertility restorer ame: full=protein ppr ame: full=restorer for cms flags: precursor	2.762e-08	0.640917	0.73177	0.664736	0.000422713	0.000123654	0.0655509	0.68	1.03047	0.650912	0.00939	1.65515e-07	0.415187	0.623258	0.440566	0.676743	0.0331716	0.130739	0.17155	0.0439254	-0.36954	0.0560835	0.999865	0.53793	0.999702	Inf (no dS)	0.188587	0.00132036	1	1	0	NO	NO	NO
comp100866_c0	16	7016	1069	complete	rpob_arath ame: full=d-directed r polymerase subunit beta ame: full=pep ame: full=plastid-encoded r polymerase subunit beta short=r polymerase subunit beta	0	rpob_oryni ame: full=d-directed r polymerase subunit beta ame: full=pep ame: full=plastid-encoded r polymerase subunit beta short=r polymerase subunit beta	0	0.244291	-0.113138	-0.0119329	0.273712	0.637113	0.991365	0.14	-0.044103	0.0626059	0.764	0.880909	0.99866	0.356021	-0.140528	-0.111174	0.284498	0.710207	0.919849	0.0140282	-0.0486057	-0.223017	0.999865	0.966608	0.999702	NA	NA	NA	NA	NA	NA	NO	NO	NO
comp100867_c0	37	2918	555	interl	ip5p1_arath ame: full=type i inositol -trisphosphate 5-phosphatase 1 short=at5ptase1	1.51022e-171			-0.286942	-0.275065	-0.205014	0.155069	0.132887	0.789657	-0.15	-0.187366	-0.411634	0.71	0.337492	0.892331	-0.458485	-0.375101	-0.168578	0.113858	0.193528	0.867253	-0.328714	-0.157038	0.134283	0.999865	0.868987	0.999702	NA	0	NA	NA	NA	NA	NO	NO	NO
comp100868_c0	37	1378	227	3prime_partial	gnom_arath ame: full=arf guanine-nucleotide exchange factor gnom ame: full=pattern formation protein emb30 ame: full=protein embryo defective 30 ame: full=protein mizu-kussei2 ame: full=protein vascular network 7	1.20032e-44			0.967388	NA	0.693945	1.24e-06	NA	0.208357	1.15	NA	0.868051	3.5e-05	NA	0.291837	0.77609	NA	0.5748	0.0125244	NA	0.4355	-0.283207	NA	-0.212772	0.999865	NA	0.999702	NA	NA	NA	NA	NA	NA	NO	NO	NO
comp100869_c1	3	1154	233	complete					NA	-1.1792	NA	NA	7.02e-06	NA	NA	-1.8977	NA	NA	1.03178e-14	NA	NA	-0.646811	NA	NA	0.0693952	NA	NA	1.44601	NA	NA	0.0620221	NA	NA	1	NA	NA	NA	NA	NO	NO	NO
comp100869_c2	24	2949	428	5prime_partial	voz1_arath ame: full=transcription factor voz1 ame: full=protein vascular plant one-zinc finger 1 short= 1	4.83739e-151			-0.014626	-0.0729615	0.134949	0.980629	0.686145	0.844264	0.43	-0.156349	0.332278	0.561	0.401385	0.884632	-0.57853	-0.00959835	-0.00383392	0.12286	0.978958	0.997828	-0.414843	0.0472932	-0.276311	0.999865	0.960133	0.999702	Inf (no dS)	0.1677	0.00339143	0	0	0	NO	NO	NO
comp100871_c2	36	3963	724	complete	tgt2_arath ame: full=trihelix transcription factor gt-2 ame: full=trihelix d-binding protein gt-2	3.58335e-58			0.162437	-0.783487	-0.454108	0.608376	0.036372	0.624	0.19	-1.12183	-0.236625	0.738	0.00372914	0.995066	0.145294	-0.520564	-0.641477	0.770835	0.410966	0.563291	-0.137554	1.07273	-0.384625	0.999865	0.165085	1	NA	NA	NA	NA	NA	NA	NO	NO	NO
comp100872_c0	47	7355	683	complete	rh50_arath ame: full=dead-box atp-dependent r helicase 50	0	rh50_orysj ame: full=dead-box atp-dependent r helicase 50	0	0.258334	0.288315	-0.15729	0.389504	0.196038	0.846	0.51	0.50018	0.129402	0.216	0.0173002	0.99866	-0.160757	0.0458835	-0.371474	0.721801	0.895512	0.61763	-0.67318	-0.662375	-0.415687	0.999865	0.300022	1	NA	0.8824	NA	NA	NA	NA	NO	NO	NO
comp100873_c0	11	1302	433	interl	r13l1_arath ame: full= disease resistance rpp13-like protein 1	1.37878e-86			NA	-0.785847	NA	NA	0.000805853	NA	NA	-0.750939	NA	NA	0.0183165	NA	NA	-0.953948	NA	NA	0.00205455	NA	NA	0.240847	NA	NA	0.852796	NA	NA	0.0365	NA	NA	NA	NA	NO	NO	NO
comp100874_c0	8	3872	534	complete	gauta_arath ame: full=probable galacturonosyltransferase 10 ame: full=like glycosyl transferase 4	0			-0.28196	-0.0303457	0.307821	0.235702	0.889198	0.538256	-0.22	-0.0701855	0.105323	0.641	0.775055	0.99866	-0.355236	-0.00508187	0.386976	0.362116	0.989239	0.532817	0.170237	0.182278	0.212271	0.999865	0.839174	0.999702	Inf (no dS)	0.204333	0.00210674	1	1	0	NO	NO	NO
comp100875_c0	7	3088	716	complete	y5458_arath ame: full=probable lrr receptor-like serine threonine-protein kise at5g45840 flags: precursor	0	cerk1_orysj ame: full=chitin elicitor receptor kise 1 short= 1 ame: full= domain receptor-like kise 1 short= rlk1 short= -containing receptor-like kise 1 flags: precursor	4.9436e-23	-1.23775	NA	-0.238786	0.22244	NA	0.829098	0.2	NA	-0.118222	0.925	NA	0.99866	-3.04018	NA	-0.345908	0.000257312	NA	0.760613	-0.577469	NA	-0.249794	0.999865	NA	0.999702	NA	1	NA	NA	NA	NA	NO	NO	NO
comp100875_c1	8	1650							0.0246312	0.0506557	NA	0.980763	0.953952	NA	0.2	0.368017	NA	0.907	0.718174	NA	-0.188443	-0.407844	NA	0.894428	0.705981	NA	-0.257866	1.09481	NA	0.999865	0.662499	NA	NA	NA	NA	NA	NA	NA	NO	NO	NO
comp100876_c1	1	229			alfc3_arath ame: full=probable fructose-bisphosphate aldolase chloroplastic flags: precursor	7.85452e-09	alfc_orysj ame: full=fructose-bisphosphate chloroplastic short=aldp flags: precursor	4.19112e-19	NA	1.46203	NA	NA	0.000450948	NA	NA	1.64409	NA	NA	0.000278613	NA	NA	1.35749	NA	NA	0.00207235	NA	NA	-0.893159	NA	NA	0.396577	NA	NA	NA	NA	NA	NA	NA	NO	NO	NO
comp100876_c3	25	2767	393	5prime_partial	alfc3_arath ame: full=probable fructose-bisphosphate aldolase chloroplastic flags: precursor	0	alfc_orysj ame: full=fructose-bisphosphate chloroplastic short=aldp flags: precursor	0	-0.639573	1.02865	-0.0219982	0.0651811	0.01354	0.990936	-0.5	1.4074	-0.201223	0.449	0.000420711	0.99866	-0.782492	0.735851	0.226862	0.140303	0.163263	0.873115	-0.246833	-0.936025	0.817574	0.999865	0.366296	0.972319	NA	0.04205	NA	NA	NA	NA	NO	NO	NO
comp100877_c0	19	3760	725	complete	dgk2_arath ame: full=diacylglycerol kise 2 short= 2 short=dag kise 2 ame: full=diglyceride kise 2 short=dgk 2	0			0.796874	1.84159	1.93876	0.00735559	2.71e-13	1.46e-11	0.98	1.95193	1.78046	0.0248	1.99239e-09	8.82157e-06	0.563263	1.78203	2.08069	0.198143	7.64602e-09	3.91902e-09	-0.124951	0.382475	0.416437	0.999865	0.651584	0.999702	NA	1	NA	NA	NA	NA	NO	NO	YES
comp100879_c0	2	1041			ost3b_arath ame: full=probable dolichyl-diphosphooligosaccharide--protein glycosyltransferase subunit 3b flags: precursor	5.03422e-108	ost3_orysj ame: full=probable dolichyl-diphosphooligosaccharide--protein glycosyltransferase subunit 3 flags: precursor	3.0652e-100	0.0425894	-0.288879	-0.231292	0.883222	0.288264	0.750771	-0.02	-0.494748	0.0606398	0.975	0.0392398	0.99866	0.0510887	-0.108141	-0.468053	0.916526	0.835022	0.428132	-0.227344	0.243032	-0.40845	0.999865	0.837258	0.999702	NA	NA	NA	NA	NA	NA	NO	NO	NO
comp100879_c1	1	504			ost3b_arath ame: full=probable dolichyl-diphosphooligosaccharide--protein glycosyltransferase subunit 3b flags: precursor	4.70176e-25	ost3_orysj ame: full=probable dolichyl-diphosphooligosaccharide--protein glycosyltransferase subunit 3 flags: precursor	5.77173e-29	0.158219	NA	-0.449245	0.696551	NA	0.701389	0.09	NA	0.0836469	0.907	NA	0.99866	0.162047	NA	-1.14617	0.820844	NA	0.180254	-0.584049	NA	-0.903572	0.999865	NA	0.999702	NA	NA	NA	NA	NA	NA	NO	NO	NO
comp100879_c2	11	1226	408	interl	ado1_arath ame: full=adagio protein 1 ame: full=clock-associated pas protein ztl ame: full=f-box only protein 2b short=fbx2b ame: full=flavin-binding kelch repeat f-box protein 1-like protein 2 short=fkf1-like protein 2 ame: full=lov kelch protein 1 ame: full=protein zeitlupe	1.56014e-172	ado1_orysj ame: full=adagio-like protein 1	0	0.0634631	0.294682	-0.0300911	0.794012	0.145122	0.978007	-0.03	0.500348	0.111249	0.955	0.0120008	0.99866	0.145715	0.108569	-0.122886	0.707969	0.768524	0.901433	0.0733372	-0.288394	-0.161616	0.999865	0.688483	0.999702	Inf (no dS)	0.327267	0.00147059	0	0	0	NO	NO	NO
comp100880_c0	15	3252	324	complete	mfl1_arath ame: full=protein mitoferrinlike chloroplastic short= 1 flags: precursor	1.56766e-21	adt_orysj ame: full= carrier mitochondrial ame: full=adp atp translocase ame: full=adenine nucleotide translocator short=ant flags: precursor	7.51169e-09	0.619352	1.86414	1.74277	0.156901	1.94e-09	2.62e-06	0.8	1.32218	1.75436	0.249	0.000266103	0.00154203	0.441318	2.34213	1.7181	0.559119	1.56103e-08	0.00010026	-0.122996	0.829645	-0.0482508	0.999865	0.304062	0.999702	NA	0.09205	NA	NA	NA	NA	NO	NO	YES
comp100881_c0	4	3101	123	5prime_partial					-1.1238	NA	-1.55595	0.000418351	NA	0.00545586	-1.03	NA	-1.85861	0.00186	NA	0.00373281	-1.34802	NA	-1.34644	0.0134091	NA	0.0929446	-0.745057	NA	0.370087	0.999865	NA	0.999702	NA	NA	NA	NA	NA	NA	NO	NO	NO
comp100882_c0	5	655							0.664353	0.508788	-0.475308	0.0648265	0.122856	0.494051	1.23	0.289285	-0.0943686	0.00297	0.383606	0.99866	-0.0749703	0.79187	-0.763472	0.879451	0.0767648	0.303966	-0.692258	0.333261	-0.557415	0.999865	0.840746	0.999702	NA	NA	NA	NA	NA	NA	NO	NO	NO
comp100883_c0	9	1000	207	5prime_partial	bpc2_arath ame: full=protein basic pentacysteine2 short= 2 ame: full=gaga-binding transcriptiol activator bbr bpc2	3.47016e-62	bbra_orysj ame: full=barley b recombint-like protein a short=bbr-like protein a ame: full=gaga-binding transcriptiol activator bbr-a	4.79093e-69	-0.341132	0.111819	-0.206816	0.165136	0.633729	0.729967	-0.4	-0.041919	0.0325591	0.288	0.866344	0.99866	-0.271125	0.196413	-0.42645	0.530317	0.589542	0.475519	-0.290752	0.236265	-0.464117	0.999865	0.807816	0.999702	Inf (no dS)	0	0.00322061	0	0	0	NO	NO	NO
comp100884_c0	37	4853	382	complete	mtpc1_arath ame: full=metal tolerance protein c1 short= c1 ame: full= 6	1.69521e-123	mtp2_orysj ame: full=metal tolerance protein 2 short= 2	1.95499e-119	0.940323	0.363558	0.442135	1.75e-07	0.0589748	0.532284	0.85	0.263434	0.376076	0.000275	0.257996	0.937408	1.06583	0.440031	0.409489	9.70045e-05	0.0961153	0.636356	0.231829	0.200251	-0.0790203	0.999865	0.852796	0.999702	NA	NA	NA	NA	NA	NA	NO	NO	NO
comp100885_c0	1	570							0.551424	NA	0.896479	0.0131475	NA	0.203136	0.53	NA	0.982919	0.134	NA	0.593629	0.584137	NA	0.884673	0.116263	NA	0.266426	-0.189912	NA	-0.0186862	0.999865	NA	0.999702	NA	NA	NA	NA	NA	NA	NO	NO	NO
comp100885_c1	10	4887							0.351541	NA	0.845429	0.327953	NA	0.424726	0.15	NA	0.697879	0.811	NA	0.915045	0.662903	NA	0.786925	0.225639	NA	0.438305	-0.182432	NA	0.0431309	0.999865	NA	0.999702	NA	NA	NA	NA	NA	NA	NO	NO	NO
comp100885_c2	1	620							0.423653	NA	0.459428	0.0862774	NA	0.646052	0.3	NA	0.375615	0.461	NA	0.989181	0.57426	NA	0.468881	0.160422	NA	0.61677	-0.0581917	NA	0.108713	0.999865	NA	0.999702	NA	NA	NA	NA	NA	NA	NO	NO	NO
comp100886_c1	5	1124	111	3prime_partial	c2_arath ame: full=c domain-containing protein 2 short=ac002	4.01601e-81	c68_orysj ame: full=c domain-containing protein 68 short=oc068	2.76474e-100	-0.121972	-1.22016	-2.02792	0.824924	0.0432971	0.00476281	-0.13	-2.3617	-2.34207	0.885	0.000238141	0.0194823	-0.204138	-0.115669	-1.70912	0.808097	0.926379	0.111836	-0.820432	1.12771	-0.0559362	0.999865	0.527463	0.999702	NA	NA	NA	NA	NA	NA	NO	NO	NO
comp100886_c2	61	6246	593	complete	pp383_arath ame: full=pentatricopeptide repeat-containing protein mitochondrial flags: precursor	0	c68_orysj ame: full=c domain-containing protein 68 short=oc068	9.01466e-105	-0.212814	-0.336283	-1.02085	0.663928	0.612446	0.158362	-0.12	-2.00729	-1.15877	0.894	0.000194067	0.286761	-0.3948	0.912127	-0.69266	0.593192	0.223868	0.535094	-1.01186	2.38094	-0.139785	0.999865	0.177643	0.999702	Inf (no dN)	0.878225	0.00209856	0.0514	0.0755	0.024	NO	NO	NO
comp100887_c0	11	1825	421	complete					-0.738732	0.688882	0.127503	0.190258	0.00549513	0.893775	-0.24	0.746102	0.00239806	0.851	0.00156937	0.99957	-1.44887	0.765365	0.147005	0.03417	0.0394334	0.881894	-0.785244	-0.169422	0.116939	0.999865	0.882778	0.999702	NA	0.1489	NA	NA	NA	NA	NO	NO	NO
comp100889_c0	64	5332	657	3prime_partial	pmtq_arath ame: full=probable methyltransferase pmt26	0			0.29278	1.24278	0.42371	0.308302	0.00837739	0.55721	0.38	-0.679824	-0.200139	0.358	0.18176	0.995066	0.223146	2.31061	0.651135	0.662949	1.81638e-08	0.354867	0.0758563	4.09511	0.817536	0.999865	0.0151033	0.986897	Inf (no dS)	0.180367	0.000687404	0	0	0	NO	NO	NO
comp100890_c0	16	10628	2603	complete					0.775089	0.698098	0.0695626	2.72e-05	0.000197477	0.937	0.67	0.870797	0.178546	0.0052	4.28934e-05	0.990063	0.899761	0.531372	-0.037833	0.00117985	0.0302094	0.971276	0.299023	-0.204776	-0.285363	0.999865	0.834398	1	Inf (no dS)	0.63828	0.000459584	0.8639	0.898	0.034	NO	NO	NO
comp100891_c0	20	3312	466	5prime_partial	y3589_arath ame: full=pti1-like tyrosine-protein kise at3g15890	6.80085e-141	cerk1_orysj ame: full=chitin elicitor receptor kise 1 short= 1 ame: full= domain receptor-like kise 1 short= rlk1 short= -containing receptor-like kise 1 flags: precursor	2.76977e-51	0.000646015	0.79561	0.540034	0.998251	1.52e-05	0.240001	-0.19	0.985346	0.427517	0.635	2.0411e-07	0.79277	0.208805	0.581814	0.528389	0.620074	0.0211065	0.406112	0.466237	-0.561553	-0.0865651	0.999865	0.41671	0.999702	0.3984	0.51785	0.00203624	0.2588	0.2857	0.0269	NO	NO	NO
comp100891_c2	38	2994	383	interl					0.478519	0.989547	-0.00570477	0.056386	1.38e-05	0.996425	0.4	1.13243	0.0633605	0.216	1.3597e-05	0.99866	0.572043	0.759478	-0.070233	0.17808	0.0340053	0.952822	-0.0310282	-0.706907	-0.136611	0.999865	0.184224	0.999702	Inf (no dS)	0.639167	0.00191471	1	1	0	NO	NO	NO
comp100892_c0	3	2829	549	complete					-0.349676	0.0758348	-0.00799989	0.0571254	0.687488	0.99302	-0.38	0.209884	0.12978	0.217	0.234556	0.997507	-0.316581	-0.0563022	-0.112112	0.311388	0.858982	0.899656	0.149704	-0.236096	-0.206877	0.999865	0.742014	0.999702	Inf (no dN)	0.166957	0.00229205	0.1215	0.0789	-0.0425	NO	NO	NO
comp100893_c4	27	4477	638	complete	ski35_arath ame: full=f-box ankyrin repeat protein skip35 ame: full=skp1-interacting partner 35	0			0.0127292	-0.286504	-0.11315	0.975271	0.11987	0.895317	0.08	-0.375675	-0.0658791	0.923	0.0747051	0.99866	-0.101255	-0.199518	-0.158628	0.835443	0.550278	0.87685	-0.129182	0.172982	-0.0766509	0.999865	0.857352	0.999702	Inf (no dS)	0.4138	0.000992686	1	1	0	NO	NO	NO
comp100894_c0	33	4200	877	5prime_partial	pp325_arath ame: full=pentatricopeptide repeat-containing protein chloroplastic flags: precursor	0	rf1_orysi ame: full=protein mitochondrial ame: full=fertility restorer ame: full=protein ppr ame: full=restorer for cms flags: precursor	8.3646e-89	0.305148	0.104123	-0.0597866	0.213475	0.647971	0.961481	0.26	0.337833	0.0121855	0.558	0.1173	0.99957	0.364312	-0.14955	-0.0714013	0.351469	0.674439	0.96068	-0.186666	-0.415436	0.034771	0.999865	0.518036	0.999702	NA	0.11975	NA	NA	NA	NA	NO	NO	NO
comp100895_c0	11	3589	864	complete					-0.975596	NA	-0.438811	0.00227053	NA	0.690656	-0.95	NA	-1.82526	0.0252	NA	0.11478	-0.93934	NA	0.0107628	0.0757382	NA	0.995551	0.553804	NA	1.82591	0.999865	NA	0.409668	NA	0.593	NA	NA	NA	NA	NO	NO	NO
comp100896_c0	33	2982	439	complete	rh56_arath ame: full=dead-box atp-dependent r helicase 56	0	rh56_orysj ame: full=dead-box atp-dependent r helicase 56	0	-0.0835209	-0.13369	0.030947	0.806132	0.54944	0.976968	-0.2	-0.154393	0.127634	0.736	0.540304	0.99866	0.0499877	-0.105439	-0.0301603	0.923554	0.791467	0.980158	0.147158	0.0637648	-0.105106	0.999865	0.956828	0.999702	Inf (no dS)	-0.00131667	0.00227188	0	0	0	NO	NO	NO
comp100897_c0	16	2673	869	interl					-0.195535	-0.103238	0.0704046	0.410447	0.618103	0.927909	-0.22	-0.0224247	0.0725156	0.615	0.935922	0.99866	-0.145481	-0.187552	0.0620435	0.73481	0.517258	0.950251	0.29433	0.162293	-0.0160548	0.999865	0.844614	0.999702	Inf (no dN)	0.566875	0.0011028	0	0	0	NO	NO	NO
comp100898_c0	63	4200	501	5prime_partial					0.0630608	-0.045926	-0.252903	0.781733	0.81045	0.634249	0.01	-0.0646828	-0.343746	0.987	0.752103	0.86834	0.145101	-0.0324632	-0.293234	0.680828	0.919727	0.665681	0.0704652	-0.141153	-0.111126	0.999865	0.862022	0.999702	NA	1	NA	NA	NA	NA	NO	NO	NO
comp100899_c0	10	6101	521	complete	aspl1_arath ame: full=aspartic proteise-like protein 1 flags: precursor	7.90673e-163	asp1_orysj ame: full=aspartic proteise asp1 short=osap1 short= sp1 ame: full=nucellin-like protein flags: precursor	3.5509e-16	-0.565914	NA	0.0409796	0.0437365	NA	0.986197	-0.59	NA	-0.238403	0.129	NA	0.99866	-0.537437	NA	0.226134	0.285854	NA	0.896393	-0.0869816	NA	0.563148	0.999865	NA	0.999702	Inf (no dS)	0.975	0.00252719	1	1	0	NO	NO	NO
comp100899_c1	21	7123	1071	complete					-0.0448604	0.241444	0.146639	0.959822	0.130351	0.823943	0.74	0.272344	0.203438	0.494	0.124318	0.981039	-1.12008	0.227616	0.0816099	0.058715	0.366956	0.933598	-1.01832	-0.10516	-0.172473	0.999865	0.90137	0.999702	Inf (no dS)	0.576125	0.000855898	0.3229	0.3356	0.0126	NO	NO	NO
comp100900_c0	13	4225	925	complete					0.156332	-0.134409	0.140911	0.453911	0.44214	0.843584	0.07	-0.154188	0.188844	0.88	0.436632	0.985928	0.241878	-0.11586	0.0874971	0.426529	0.698556	0.929566	0.0629398	0.112932	-0.121446	0.999865	0.897041	0.999702	NA	0.8644	NA	NA	NA	NA	NO	NO	NO
comp100901_c0	26	3306	263	complete					0.43007	0.246591	0.356504	0.0168886	0.169612	0.438168	0.43	0.0333486	0.407608	0.116	0.896018	0.790316	0.441254	0.417092	0.268092	0.13109	0.0861814	0.707401	0.0173028	0.485119	-0.242668	0.999865	0.430404	0.999702	NA	0.3562	NA	NA	NA	NA	NO	NO	NO
comp100902_c1	104	3985	615	complete	drp1e_arath ame: full=dymin-related protein 1e ame: full=dymin-like protein 4 ame: full=dymin-like protein dlp2 ame: full=dymin-like protein e	0			-0.624876	-0.482345	-0.126456	0.00342969	0.0521537	0.867	-0.6	-1.13913	-0.250129	0.104	6.05401e-09	0.952857	-0.67971	0.0373154	-0.0374149	0.0482081	0.938385	0.973678	0.0638172	1.02658	0.198783	0.999865	0.212352	1	NA	0.0002	NA	NA	NA	NA	NO	NO	NO
comp100903_c0	10	1551	427	5prime_partial	mpcp3_arath ame: full=mitochondrial phosphate carrier protein mitochondrial ame: full=mitochondrial phosphate transporter 3 short=mpt3 ame: full=phosphate transporter 3 1 flags: precursor	0			-0.42809	0.170245	0.103526	0.351714	0.588209	0.924897	-0.14	-0.398349	-0.0696997	0.896	0.135017	0.99866	-0.854906	0.674072	0.266157	0.175292	0.0612603	0.804002	-0.182538	0.781901	0.386801	0.999865	0.407015	0.999702	NA	NA	NA	NA	NA	NA	NO	NO	NO
comp100904_c0	14	3808	830	complete					0.242698	-0.055331	0.326177	0.308134	0.857049	0.701633	0.41	-0.294277	0.0150655	0.188	0.297807	0.99957	0.0681331	0.175398	0.46525	0.883646	0.717787	0.518761	-0.324978	0.160084	0.493526	0.999865	0.885087	0.999702	Inf (no dS)	0.19198	0.000662651	1	1	0	NO	NO	NO
comp100905_c0	30	4553	703	complete	gte9_arath ame: full=transcription factor gte9 ame: full=bromodomain and extratermil domain protein 9 short= 9 ame: full=bromodomain-containing protein gte9 ame: full=protein global transcription factor group e9	3.74092e-48	gcn5_orysj ame: full=histone acetyltransferase gcn5	1.4896e-14	0.660776	0.0938245	-0.432025	0.0168169	0.759963	0.548461	0.49	-0.0705696	-0.218741	0.262	0.84394	0.99368	0.841258	0.134301	-0.648583	0.033733	0.781744	0.447097	0.231119	0.354987	-0.479578	0.999865	0.785696	0.999702	NA	NA	NA	NA	NA	NA	NO	NO	NO
comp100906_c0	15	2641	287	complete	Y2992_ARATHRecme: Full=Uncharacterized protein At2g39920	1.42293e-46			0.223556	0.207481	0.903774	0.254276	0.371685	0.0685306	0.21	0.161312	0.256683	0.571	0.525093	0.988107	0.231783	0.239729	1.1375	0.470166	0.546827	0.0170099	0.0589394	-0.0537538	0.787687	0.999865	0.965705	0.986897	NA	1	NA	NA	NA	NA	NO	NO	NO
comp100907_c0	7	2771	819	complete	tpx2_arath ame: full=protein tpx2 short= 2 ame: full=targeting protein for xklp2	0			-0.80674	NA	NA	0.0770651	NA	NA	-1.02	NA	NA	0.107	NA	NA	-0.829826	NA	NA	0.253307	NA	NA	0.318829	NA	NA	0.999865	NA	NA	Inf (no dS)	0.3177	0.000605657	1	1	0	NO	NO	NO
comp100908_c1	39	4169	531	complete					0.72424	0.246963	0.309771	0.000379776	0.277791	0.647357	0.7	0.30275	0.406797	0.0167	0.149966	0.864483	0.766761	0.224767	0.185304	0.0219497	0.556941	0.859183	0.0611221	-0.0113817	-0.277598	0.999865	0.994199	0.999702	NA	1	NA	NA	NA	NA	NO	NO	NO
comp100909_c2	5	2509	641	complete					0.0792221	-0.318448	-0.5762	0.745864	0.143513	0.256124	0.03	-0.46074	-0.412116	0.961	0.0541432	0.875714	0.144754	-0.16643	-0.715903	0.719479	0.690195	0.245786	-0.142878	0.0248925	-0.297763	0.999865	0.982958	0.999702	Inf (no dS)	1	0.00208008	1	1	0	NO	NO	NO
comp100910_c3	20	2566	413	3prime_partial	c3h66_arath ame: full=zinc finger ccch domain-containing protein 66 short= 3h66	9.06641e-124	c3h33_orysj ame: full=zinc finger ccch domain-containing protein 33 short= 3h33	1.41949e-100	0.649619	-1.06637	-1.50043	0.054594	0.0258274	0.0241336	0.66	-1.66288	-1.10926	0.156	0.000166263	0.424024	0.668157	-0.486044	-2.0162	0.207602	0.636308	0.00773018	-0.566372	0.695605	-1.01667	0.999865	0.58179	0.894782	NA	0.0285	NA	NA	NA	NA	NO	NO	NO
comp100911_c1	9	2317	504	5prime_partial	f3ph_arath ame: full=flavonoid 3 -monooxygese ame: full=cytochrome p450 75b1 ame: full=flavonoid 3 -hydroxylase short= 3 h ame: full=protein transparent testa 7	2.23847e-155	c76m8_orysj ame: full=ent-cassadiene c11-alpha-hydroxylase 2 ame: full=cytochrome p450 76m8	3.75868e-82	0.610594	-0.489914	1.29604	0.0296756	0.306462	0.194017	0.49	-0.435896	-0.0911208	0.231	0.525248	0.99866	0.668766	-0.444	1.48216	0.149983	0.502747	0.139098	0.00556474	1.29521	1.44544	0.999865	0.0950726	0.999702	Inf (no dS)	0.07613	0.00286725	0	0	0	NO	NO	NO
comp100911_c2	9	2936	575	complete	rent3_arath ame: full=regulator of nonsense transcripts upf3 ame: full=nonsense mr reducing factor upf3 ame: full=up-frameshift suppressor 3 homolog short= pf3	3.2545e-101			0.0889151	-0.171177	-0.0733888	0.667701	0.330901	0.927676	-0.04	-0.0858058	-0.0131084	0.925	0.686392	0.99957	0.213819	-0.269556	-0.124374	0.46663	0.322485	0.895812	0.215704	-0.077483	-0.111793	0.999865	0.93125	0.999702	Inf (no dN)	0.777767	0.00144928	0	0	0	NO	NO	NO
comp100911_c3	2	2265	429	complete	hem2_arath ame: full=delta-aminolevulinic acid chloroplastic short=aladh ame: full=porphobilinogen synthase flags: precursor	0	hem2_orysj ame: full=delta-aminolevulinic acid chloroplastic short=aladh ame: full=porphobilinogen synthase flags: precursor	0	0.75588	1.02044	0.348982	3e-05	1.11e-06	0.663754	0.75	1.08728	0.22235	0.0048	2.60281e-07	0.995066	0.77117	0.958781	0.457677	0.00792635	0.00180854	0.619188	0.0542031	-0.0690849	0.343543	0.999865	0.956456	0.999702	NA	NA	NA	NA	NA	NA	NO	NO	NO
comp100911_c5	4	1842	437	complete	odpa3_arath ame: full=pyruvate dehydrogese e1 component subunit alpha- chloroplastic flags: precursor	0	odpa3_orysj ame: full=pyruvate dehydrogese e1 component subunit alpha- chloroplastic flags: precursor	0	-0.487571	0.552854	0.135656	0.0571074	0.0374528	0.92558	-0.36	0.362361	-0.18126	0.355	0.13303	0.99866	-0.626489	0.790547	0.426998	0.124636	0.0339582	0.66642	0.111421	0.29388	0.93447	0.999865	0.83668	0.881022	NA	0.5625	NA	NA	NA	NA	NO	NO	NO
comp100912_c0	14	4287	442	complete	m810_arath ame: full=uncharacterized mitochondrial protein g00810 ame: full=orf240b	8.24246e-28			0.455967	-0.88014	NA	0.207876	0.0030696	NA	0.73	-0.562891	NA	0.147	0.111289	NA	0.0445454	-1.31339	NA	0.933783	0.000963277	NA	-0.304596	-0.672531	NA	0.999865	0.471627	NA	NA	NA	NA	NA	NA	NA	NO	NO	NO
comp100912_c2	4	3792	342	5prime_partial	lul4_arath ame: full=probable e3 ubiquitin-protein ligase lul4 ame: full=protein log2-like ubiquitin ligase 4 ame: full=ring finger protein 208	9.53567e-86	xb34_orysj ame: full=probable e3 ubiquitin-protein ligase xbos34 ame: full=ankyrin repeat domain and ring finger-containing protein xbos34 ame: full=xb3 protein homolog 4	7.67781e-07	0.268039	0.154349	0.449827	0.220057	0.419066	0.339809	0.22	0.309811	0.185234	0.586	0.110741	0.990844	0.318846	0.00397745	0.627123	0.395575	0.992155	0.232175	0.0852515	-0.0834875	0.445222	0.999865	0.93125	0.999702	NA	NA	NA	NA	NA	NA	NO	NO	NO
comp100913_c0	13	3711	465	3prime_partial	mrh1_arath ame: full=probable lrr receptor-like serine threonine-protein kise mrh1 ame: full=protein morphogenesis of root hair 1 flags: precursor	1.46638e-50	pgip1_orysj ame: full=polygalacturose inhibitor 1 ame: full=floral organ regulator 1 ame: full=polygalacturose-inhibiting protein 1 short=pgip-1 flags: precursor	7.78124e-09	0.169439	NA	1.67103	0.594541	NA	0.146794	0.15	NA	-1.32957	0.757	NA	0.798341	0.213847	NA	1.96083	0.689264	NA	0.0442603	0.00344821	NA	3.39581	0.999865	NA	0.827093	Inf (no dS)	0.122633	0.000553168	1	1	0	NO	NO	NO
comp100913_c1	2	1709	218	5prime_partial	mrh1_arath ame: full=probable lrr receptor-like serine threonine-protein kise mrh1 ame: full=protein morphogenesis of root hair 1 flags: precursor	3.36562e-68	cerk1_orysj ame: full=chitin elicitor receptor kise 1 short= 1 ame: full= domain receptor-like kise 1 short= rlk1 short= -containing receptor-like kise 1 flags: precursor	2.94926e-16	-0.0628773	NA	2.33888	0.858451	NA	0.064	-0.15	NA	-1.10823	0.741	NA	0.952729	0.0801245	NA	2.48407	0.891777	NA	0.0134712	0.0170496	NA	3.72692	0.999865	NA	0.865	NA	0.2308	NA	NA	NA	NA	NO	NO	NO
comp100916_c0	19	4282	571	5prime_partial	lpxc2_arath ame: full=probable udp-3-o-	6.68701e-113			-0.177299	-0.183719	-0.119005	0.414533	0.31926	0.878405	-0.33	-0.199351	-0.122169	0.308	0.341049	0.99866	0.00268652	-0.157004	-0.117069	0.996118	0.629492	0.906341	0.191269	0.201832	0.0284344	0.999865	0.801839	0.999702	Inf (no dS)	0.16665	0.00116754	0	0	0	NO	NO	NO
comp100917_c3	7	1244	123	3prime_partial	mt2a_arath ame: full=metallothionein-like protein 2a short=mt-2a short=mt-k ame: full=mt-1g	1.38451e-10	mt4a_orysj ame: full=metallothionein-like protein 4a ame: full=class i metallothionein-like protein 4a ame: full= -i-4a ame: full= 1b	1.69734e-14	0.0226924	-0.168764	0.581944	0.974929	0.661949	0.579	0.09	-0.895532	1.09815	0.949	0.0151179	0.69103	-0.084608	0.268328	0.562768	0.920958	0.622471	0.69714	-0.168837	1.4975	-0.114885	0.999865	0.180615	1	NA	NA	NA	NA	NA	NA	NO	NO	NO
comp100917_c4	12	3332							0.179646	0.191155	0.0163792	0.481599	0.409374	0.991756	0.43	0.347871	-0.157979	0.165	0.111532	0.99866	-0.0681003	0.0304893	0.086168	0.876135	0.941924	0.947747	-0.366807	-0.574907	0.229155	0.999865	0.409759	0.999702	NA	NA	NA	NA	NA	NA	NO	NO	NO
comp100917_c6	1	485							NA	NA	0.199201	NA	NA	0.791664	NA	NA	0.119623	NA	NA	0.99866	NA	NA	0.237195	NA	NA	0.780435	NA	NA	0.145925	NA	NA	0.999702	NA	NA	NA	NA	NA	NA	NO	NO	NO
comp100918_c1	18	3456	136	interl	rl354_arath ame: full=60s ribosomal protein l35-4	1.05859e-63			-0.0949018	0.246551	0.176672	0.739933	0.272793	0.836078	0.02	0.145337	0.473369	0.972	0.58578	0.790316	-0.255774	0.306086	-0.0371261	0.547277	0.377873	0.974454	-0.33914	-0.0980816	-0.377797	0.999865	0.929401	0.999702	NA	NA	NA	NA	NA	NA	NO	NO	NO
comp100918_c2	1	366							-0.552629	0.0108185	0.0464647	0.0855376	0.974368	0.973	-0.23	0.042226	-0.0362442	0.717	0.917436	0.99866	-0.967367	-0.0523784	0.0813732	0.0221671	0.919163	0.950999	-0.678961	-0.0597763	0.162256	0.999865	0.959566	1	NA	NA	NA	NA	NA	NA	NO	NO	NO
comp100919_c3	31	4610	536	complete	atpam_arath ame: full=atp synthase subunit mitochondrial	2.1752e-66	atpam_orysa ame: full=atp synthase subunit mitochondrial	1.16104e-69	0.0113189	-0.263635	-0.17806	0.981195	0.519171	0.900897	-0.29	-0.15523	0.129768	0.624	0.767565	0.99866	0.300844	-0.267477	-0.218154	0.594107	0.636519	0.878098	0.669275	0.201391	-0.0672322	0.999865	0.895656	0.999702	NA	NA	NA	NA	NA	NA	NO	NO	NO
comp100920_c0	2	573	122	5prime_partial	kap1_arath ame: full=adenylyl-sulfate kise chloroplastic ame: full=atp adenosine-5 -phosphosulfate 3 -phosphotransferase ame: full=adenosine-5 -phosphosulfate kise short=aps kise flags: precursor	1.60842e-60			-1.9687	NA	1.17121	0.000809183	NA	0.0420667	-1.38	NA	0.636194	0.151	NA	0.79277	-2.53041	NA	1.35539	0.00321478	NA	0.0314793	-0.267264	NA	0.609752	0.999865	NA	0.999702	NA	NA	NA	NA	NA	NA	NO	NO	NO
comp100920_c2	56	3220	627	complete	mp702_arath ame: full=microtubule-associated protein 70-2 short= 70-2 ame: full=70 kda microtubule-associated protein 2	0	mp702_orysj ame: full=microtubule-associated protein 70-2 short= 70-2 ame: full=70 kda microtubule-associated protein 2	0	-0.462522	0.176049	0.202045	0.0630622	0.560118	0.842166	-0.54	-0.607581	-0.322041	0.0951	0.010491	0.973331	-0.393048	0.706421	0.408043	0.369109	0.017545	0.61763	0.275861	1.3883	0.727382	0.999865	0.0678848	0.999702	Inf (no dS)	0.0952286	0.00186071	0	0	0	NO	NO	NO
comp100921_c2	12	4551	289	complete	roc3_arath ame: full=31 kda chloroplastic ame: full=r-binding protein 1 2 3 short= 33 ame: full=r-binding protein rnp-t ame: full=r-binding protein cp31 flags: precursor	5.72109e-26	ncbp2_orysj ame: full=nuclear cap-binding protein subunit 2 ame: full=20 kda nuclear cap-binding protein ame: full=ncbp 20 kda subunit short=cbp20	8.28415e-06	0.56693	0.80466	-0.457926	0.016354	0.00257135	0.625	0.71	1.16858	-0.423521	0.0218	7.27661e-06	0.985223	0.384517	0.313362	-0.401636	0.363183	0.391476	0.760952	-0.560855	-0.942258	0.181247	0.999865	0.13701	1	NA	0.562	NA	NA	NA	NA	NO	NO	NO
comp100923_c2	27	3900	609	complete					0.148501	-0.239385	-0.344386	0.541889	0.187511	0.445586	0.16	-0.394894	-0.221103	0.733	0.0356889	0.96932	0.13684	-0.0984558	-0.446573	0.752707	0.784698	0.444375	-0.239942	0.0751892	-0.219226	0.999865	0.939472	0.999702	Inf (no dN)	0.552533	0.00106428	0.1368	0.1373	0.0004	NO	NO	NO
comp100924_c0	20	4644	627	complete					0.0555856	0.61022	-0.549836	0.825729	0.00498709	0.177805	0.02	0.777236	-0.332147	0.971	0.000281483	0.897562	0.0790948	0.447977	-0.698496	0.84687	0.150361	0.190603	-0.211566	-0.626141	-0.253614	0.999865	0.397492	0.999702	NA	0.6328	NA	NA	NA	NA	NO	NO	NO
comp100925_c0	25	2460	377	complete	c3h49_arath ame: full=zinc finger ccch domain-containing protein 49 short= 3h49	1.88198e-136	c3h2_orysj ame: full=zinc finger ccch domain-containing protein 2 short= 3h2 ame: full=protein delay of the onset of senescence short=	1.11282e-93	-0.531604	-0.627159	NA	0.0826723	0.00333	NA	-0.55	-0.565757	NA	0.171	0.0284551	NA	-0.539265	-0.702654	NA	0.307955	0.0219171	NA	-0.609704	-0.366336	NA	0.999865	0.707	NA	NA	NA	NA	NA	NA	NA	NO	NO	NO
comp100925_c2	7	4742	803	complete					-0.258508	0.0201509	0.0706405	0.57949	0.932269	0.923241	0.13	-0.0667592	-0.0293428	0.895	0.803265	0.99866	-0.680755	0.0639682	0.120899	0.167548	0.850097	0.888844	-0.169658	0.330523	0.0923623	0.999865	0.663577	0.999702	0.1095	0.687567	0.00185646	0.0908	0.1031	0.0122	NO	NO	NO
[truncated: 13,544 more rows]
